# Supplementary material for: μ-Actetato-1:2κ2 O:O′-tribromido-2κ3 Br-(5,5,7,12,12,14-hexa­methyl-1,4,8,11-tetra­aza­cyclo­tetra­deca-1,7-diene-1κ4 N)dizinc(II)
Source: Acta Crystallogr Sect E Struct Rep Online. 2010 Sep 30;66(Pt 10):m1338. doi: 10.1107/S1600536810033702 (PMC2983256; doi:10.1107/S1600536810033702)
Supplement: Supplementary file 1 [file e-66-m1338-sup1.cif]

##############################################################################
###                                                                        ###
###        Electronic paper (Acta Crystallographica Section E)             ###
###                                                                        ###
##############################################################################
#                                                                            #
# This CIF contains the data in a paper accepted for publication in Acta     #
# Crystallographica Section E. It conforms to the requirements of Notes      #
# for Authors for Section E, and has been peer reviewed under the auspices   #
# of the IUCr Commission on Journals.                                        #
#                                                                            #
# Full details of the Crystallographic Information File format               #
# are given in the paper "The Crystallographic Information File (CIF):       #
# a New Standard Archive File for Crystallography" by S. R. Hall, F. H.      #
# Allen and I. D. Brown [Acta Cryst. (1991), A47, 655-685].                  #
#                                                                            #
# The current version of the core CIF dictionary is obtainable from          #
# ftp://ftp.iucr.org/pub/cif_core.dic. The current version number is 2.4.    #
#                                                                            #
# Software is freely available for graphical display of the structure(s) in  #
# this CIF.  For information consult the CIF home page http://www.iucr.org/  #
# cif/home.html                                                              #
#                                                                            #
# This file may be used for bona fide research purposes within the           #
# scientific community so long as proper attribution is given to the journal # 
# article from which it was obtained.                                        #
#                                                                            #
##############################################################################
                                             
data_I
_audit_creation_method     SHELXL-97
_chemical_name_systematic
;
\m-Actetato-1:2\k^2^<i>O</i>:<i>O</i>'-tribromido-2\k^3^<i>Br</i>-
(5,5,7,12,12,14-hexamethyl-1,4,8,11-tetraazacyclotetradeca-1,7-diene-
1\k^4^<i>N</i>)dizinc(II)
;
_chemical_name_common     ?
_chemical_formula_moiety     'C18 H35 Br3 N4 O2 Zn2'
_chemical_formula_sum     'C18 H35 Br3 N4 O2 Zn2'
_chemical_formula_iupac     '[Zn2 Br3 (C2 H3 O2) (C16 H32 N4)]'
_chemical_formula_weight     709.97
_chemical_melting_point     ?
_symmetry_cell_setting     monoclinic
_symmetry_space_group_name_H-M     'P 21/n'
_symmetry_space_group_name_Hall     '-P 2yn '
loop_
    _symmetry_equiv_pos_as_xyz
    'x, y, z'
    '-x+1/2, y+1/2, -z+1/2'
    '-x, -y, -z'
    'x-1/2, -y-1/2, z-1/2'
_cell_length_a     10.2964(8)
_cell_length_b     13.6985(13)
_cell_length_c     18.5235(18)
_cell_angle_alpha     90.00
_cell_angle_beta     92.2800(10)
_cell_angle_gamma     90.00
_cell_volume     2610.6(4)
_cell_formula_units_Z     4
_cell_measurement_reflns_used     3476
_cell_measurement_theta_min     2.3173
_cell_measurement_theta_max     27.4758
_cell_measurement_temperature     298(2)
_exptl_crystal_description     'Prism'
_exptl_crystal_colour     'purple'
_exptl_crystal_size_max     0.43
_exptl_crystal_size_mid     0.42
_exptl_crystal_size_min     0.22
_exptl_crystal_density_diffrn     1.806
_exptl_crystal_density_meas     ?
_exptl_crystal_density_method     'not measured'
_exptl_crystal_F_000     1408
_exptl_absorpt_coefficient_mu     6.449
_exptl_absorpt_correction_type     multi-scan
_exptl_absorpt_process_details     '(CrystalClear; Rigaku, 2005)'
_exptl_absorpt_correction_T_min     0.2400
_exptl_absorpt_correction_T_max     0.4281
_exptl_special_details
;
;
_diffrn_ambient_temperature     298(2)
_diffrn_radiation_type     MoK\a
_diffrn_radiation_wavelength     0.71073
_diffrn_radiation_source     'fine-focus sealed tube'
_diffrn_radiation_monochromator     graphite
_diffrn_measurement_device_type     'Rigaku SCXmini'
_diffrn_measurement_method     'thin-slice \w'
_diffrn_detector_area_resol_mean     13.6612
_diffrn_reflns_number     13032
_diffrn_reflns_av_R_equivalents     0.0376
_diffrn_reflns_av_sigmaI/netI     0.0627
_diffrn_reflns_theta_min     1.85
_diffrn_reflns_theta_max     25.02
_diffrn_reflns_theta_full     25.02
_diffrn_measured_fraction_theta_max     0.998
_diffrn_measured_fraction_theta_full     0.998
_diffrn_reflns_limit_h_min     -12
_diffrn_reflns_limit_h_max     9
_diffrn_reflns_limit_k_min     -16
_diffrn_reflns_limit_k_max     14
_diffrn_reflns_limit_l_min     -22
_diffrn_reflns_limit_l_max     17
_diffrn_standards_number     0
_diffrn_standards_interval_count     ?
_diffrn_standards_interval_time     ?
_diffrn_standards_decay_%     ?
_refine_special_details
;
Refinement of <i>F</i>^2^ against ALL reflections. The weighted <i>R</i>-factor
<i>wR</i> and goodness of fit <i>S</i> are based on <i>F</i>^2^, conventional
<i>R</i>-factors <i>R</i> are based on <i>F</i>, with <i>F</i> set to zero for
negative <i>F</i>^2^. The threshold expression of <i>F</i>^2^ >
\s(<i>F</i>^2^) is used only for calculating <i>R</i>-factors(gt) <i>etc</i>.
and is not relevant to the choice of reflections for refinement.
<i>R</i>-factors based on <i>F</i>^2^ are statistically about twice as large
as those based on <i>F</i>, and <i>R</i>- factors based on ALL data will be
even larger.
;
_reflns_number_total     4608
_reflns_number_gt     2923
_reflns_threshold_expression     I>2sigma(I)
_refine_ls_structure_factor_coef     Fsqd
_refine_ls_matrix_type     full
_refine_ls_R_factor_all     0.0683
_refine_ls_R_factor_gt     0.0324
_refine_ls_wR_factor_gt     0.0610
_refine_ls_wR_factor_ref     0.0667
_refine_ls_goodness_of_fit_ref     0.878
_refine_ls_restrained_S_all     0.878
_refine_ls_number_reflns     4608
_refine_ls_number_parameters     269
_refine_ls_number_restraints     0
_refine_ls_hydrogen_treatment     constr
_refine_ls_weighting_scheme     calc
_refine_ls_weighting_details
         'calc w=1/[\s^2^(Fo^2^)+(0.0294P)^2^+0.0000P] where P=(Fo^2^+2Fc^2^)/3'
_atom_sites_solution_hydrogens     geom
_atom_sites_solution_primary     direct
_atom_sites_solution_secondary     difmap
_refine_ls_shift/su_max     0.001
_refine_ls_shift/su_mean     0.000
_refine_diff_density_max     0.568
_refine_diff_density_min     -0.550
_refine_ls_extinction_method     none
_refine_ls_extinction_coef     ?
loop_
    _atom_type_symbol
    _atom_type_description
    _atom_type_scat_dispersion_real
    _atom_type_scat_dispersion_imag
    _atom_type_scat_source
    'C' 'C' 0.0033 0.0016
                         'International Tables Vol C Tables 4.2.6.8 and 6.1.1.4'
    'H' 'H' 0.0000 0.0000
                         'International Tables Vol C Tables 4.2.6.8 and 6.1.1.4'
    'O' 'O' 0.0106 0.0060
                         'International Tables Vol C Tables 4.2.6.8 and 6.1.1.4'
    'N' 'N' 0.0061 0.0033
                         'International Tables Vol C Tables 4.2.6.8 and 6.1.1.4'
    'Br' 'Br' -0.2901 2.4595
                         'International Tables Vol C Tables 4.2.6.8 and 6.1.1.4'
    'Zn' 'Zn' 0.2839 1.4301
                         'International Tables Vol C Tables 4.2.6.8 and 6.1.1.4'
_computing_data_collection     'CrystalClear (Rigaku, 2005)'
_computing_cell_refinement     'CrystalClear (Rigaku, 2005)'
_computing_data_reduction     'CrystalClear (Rigaku, 2005)'
_computing_structure_solution     'SHELXS97 (Sheldrick, 2008)'
_computing_structure_refinement     'SHELXL97 (Sheldrick, 2008)'
_computing_molecular_graphics     'SHELXTL (Sheldrick, 2008)'
_computing_publication_material     'SHELXTL (Sheldrick, 2008)'
loop_
    _atom_site_type_symbol
    _atom_site_label
    _atom_site_fract_x
    _atom_site_fract_y
    _atom_site_fract_z
    _atom_site_U_iso_or_equiv
    _atom_site_adp_type
    _atom_site_calc_flag
    _atom_site_refinement_flags
    _atom_site_occupancy
    _atom_site_disorder_assembly
    _atom_site_disorder_group
    Zn Zn1 0.41999(5) 0.72812(3) 0.14536(3) 0.03733(14) Uani d . 1 . .
    Zn Zn2 0.62870(5) 0.70274(3) -0.07545(3) 0.04247(15) Uani d . 1 . .
    Br Br1 0.76873(5) 0.82052(4) -0.01332(3) 0.05506(16) Uani d . 1 . .
    Br Br2 0.72235(6) 0.62875(4) -0.18003(3) 0.06807(19) Uani d . 1 . .
    Br Br3 0.43184(6) 0.78165(4) -0.11309(3) 0.07402(19) Uani d . 1 . .
    N N1 0.5700(3) 0.8386(2) 0.14436(19) 0.0423(9) Uani d . 1 . .
    H H1 0.6128 0.8291 0.1029 0.051 Uiso calc R 1 . .
    N N2 0.4572(4) 0.6965(3) 0.25310(19) 0.0469(10) Uani d . 1 . .
    N N3 0.2615(3) 0.6280(2) 0.15567(17) 0.0368(9) Uani d . 1 . .
    H H3 0.2904 0.5687 0.1411 0.044 Uiso calc R 1 . .
    N N4 0.3048(4) 0.8384(2) 0.10354(19) 0.0432(10) Uani d . 1 . .
    O O1 0.5078(3) 0.6609(2) 0.06459(16) 0.0492(8) Uani d . 1 . .
    O O2 0.6337(3) 0.58620(19) -0.01065(15) 0.0505(9) Uani d . 1 . .
    C C1 0.6712(5) 0.8346(4) 0.2045(3) 0.0527(13) Uani d . 1 . .
    C C2 0.6081(5) 0.8285(4) 0.2784(2) 0.0676(16) Uani d . 1 . .
    H H2A 0.6758 0.8394 0.3154 0.081 Uiso calc R 1 . .
    H H2B 0.5472 0.8823 0.2811 0.081 Uiso calc R 1 . .
    C C3 0.5369(5) 0.7362(4) 0.2978(3) 0.0594(14) Uani d . 1 . .
    C C4 0.5646(5) 0.6981(5) 0.3728(3) 0.096(2) Uani d . 1 . .
    H H4A 0.4887 0.7057 0.4008 0.144 Uiso calc R 1 . .
    H H4B 0.6355 0.7341 0.3951 0.144 Uiso calc R 1 . .
    H H4C 0.5873 0.6303 0.3705 0.144 Uiso calc R 1 . .
    C C5 0.7534(5) 0.7430(4) 0.1919(3) 0.0635(15) Uani d . 1 . .
    H H5A 0.6994 0.6861 0.1941 0.095 Uiso calc R 1 . .
    H H5B 0.8218 0.7389 0.2285 0.095 Uiso calc R 1 . .
    H H5C 0.7904 0.7468 0.1452 0.095 Uiso calc R 1 . .
    C C6 0.7621(5) 0.9236(4) 0.2029(3) 0.0804(18) Uani d . 1 . .
    H H6A 0.7923 0.9320 0.1550 0.121 Uiso calc R 1 . .
    H H6B 0.8351 0.9134 0.2360 0.121 Uiso calc R 1 . .
    H H6C 0.7157 0.9809 0.2168 0.121 Uiso calc R 1 . .
    C C7 0.3741(5) 0.6141(3) 0.2740(2) 0.0548(14) Uani d . 1 . .
    H H7A 0.3624 0.6157 0.3257 0.066 Uiso calc R 1 . .
    H H7B 0.4157 0.5528 0.2624 0.066 Uiso calc R 1 . .
    C C8 0.2441(5) 0.6206(3) 0.2345(2) 0.0477(12) Uani d . 1 . .
    H H8A 0.1930 0.5631 0.2448 0.057 Uiso calc R 1 . .
    H H8B 0.1976 0.6775 0.2510 0.057 Uiso calc R 1 . .
    C C9 0.1416(4) 0.6503(3) 0.1099(3) 0.0465(12) Uani d . 1 . .
    C C10 0.0989(4) 0.7575(3) 0.1209(3) 0.0515(13) Uani d . 1 . .
    H H10A 0.0130 0.7649 0.0981 0.062 Uiso calc R 1 . .
    H H10B 0.0899 0.7674 0.1723 0.062 Uiso calc R 1 . .
    C C11 0.1824(5) 0.8391(3) 0.0939(2) 0.0453(12) Uani d . 1 . .
    C C12 0.1073(5) 0.9219(3) 0.0586(3) 0.0803(19) Uani d . 1 . .
    H H12A 0.1603 0.9795 0.0590 0.121 Uiso calc R 1 . .
    H H12B 0.0302 0.9342 0.0847 0.121 Uiso calc R 1 . .
    H H12C 0.0834 0.9047 0.0096 0.121 Uiso calc R 1 . .
    C C13 0.1742(5) 0.6312(3) 0.0316(2) 0.0619(15) Uani d . 1 . .
    H H13A 0.2465 0.6711 0.0191 0.093 Uiso calc R 1 . .
    H H13B 0.1003 0.6467 0.0005 0.093 Uiso calc R 1 . .
    H H13C 0.1963 0.5636 0.0259 0.093 Uiso calc R 1 . .
    C C14 0.0265(5) 0.5847(3) 0.1298(3) 0.0669(15) Uani d . 1 . .
    H H14A 0.0518 0.5174 0.1268 0.100 Uiso calc R 1 . .
    H H14B -0.0460 0.5967 0.0969 0.100 Uiso calc R 1 . .
    H H14C 0.0023 0.5991 0.1782 0.100 Uiso calc R 1 . .
    C C15 0.3888(5) 0.9187(3) 0.0800(3) 0.0567(14) Uani d . 1 . .
    H H15A 0.3389 0.9786 0.0756 0.068 Uiso calc R 1 . .
    H H15B 0.4227 0.9036 0.0332 0.068 Uiso calc R 1 . .
    C C16 0.4994(5) 0.9317(3) 0.1349(3) 0.0626(15) Uani d . 1 . .
    H H16A 0.5581 0.9818 0.1188 0.075 Uiso calc R 1 . .
    H H16B 0.4657 0.9522 0.1807 0.075 Uiso calc R 1 . .
    C C17 0.5813(5) 0.5924(3) 0.0502(2) 0.0380(11) Uani d . 1 . .
    C C18 0.6139(5) 0.5127(3) 0.1038(2) 0.0585(14) Uani d . 1 . .
    H H18A 0.5482 0.5100 0.1391 0.088 Uiso calc R 1 . .
    H H18B 0.6966 0.5262 0.1274 0.088 Uiso calc R 1 . .
    H H18C 0.6177 0.4513 0.0790 0.088 Uiso calc R 1 . .
loop_
    _atom_site_aniso_label
    _atom_site_aniso_U_11
    _atom_site_aniso_U_22
    _atom_site_aniso_U_33
    _atom_site_aniso_U_12
    _atom_site_aniso_U_13
    _atom_site_aniso_U_23
    Zn1 0.0313(3) 0.0354(3) 0.0452(3) 0.0023(2) 0.0018(2) -0.0006(2)
    Zn2 0.0463(4) 0.0369(3) 0.0442(3) -0.0020(3) 0.0017(3) 0.0035(2)
    Br1 0.0495(4) 0.0584(3) 0.0572(3) -0.0164(3) 0.0010(2) -0.0022(3)
    Br2 0.1039(5) 0.0423(3) 0.0601(3) 0.0021(3) 0.0300(3) 0.0018(3)
    Br3 0.0596(4) 0.0683(4) 0.0919(4) 0.0104(3) -0.0254(3) 0.0014(3)
    N1 0.032(2) 0.045(2) 0.050(2) -0.0014(18) 0.0042(19) -0.0088(18)
    N2 0.043(3) 0.055(3) 0.042(2) 0.000(2) 0.001(2) -0.006(2)
    N3 0.038(2) 0.0321(19) 0.040(2) 0.0040(17) 0.0038(18) -0.0003(17)
    N4 0.033(3) 0.036(2) 0.060(3) 0.0012(18) 0.004(2) 0.0044(18)
    O1 0.043(2) 0.0449(19) 0.060(2) 0.0045(16) 0.0063(16) -0.0063(16)
    O2 0.067(3) 0.0379(18) 0.048(2) 0.0049(16) 0.0190(18) 0.0034(15)
    C1 0.032(3) 0.067(3) 0.058(3) -0.012(3) 0.001(3) -0.020(3)
    C2 0.054(4) 0.093(4) 0.056(3) -0.008(3) -0.001(3) -0.029(3)
    C3 0.039(3) 0.092(4) 0.048(3) 0.003(3) 0.009(3) -0.022(3)
    C4 0.069(5) 0.181(7) 0.038(3) -0.027(4) -0.007(3) 0.004(4)
    C5 0.040(3) 0.094(4) 0.056(3) 0.012(3) -0.005(3) -0.007(3)
    C6 0.052(4) 0.099(4) 0.089(4) -0.032(3) 0.000(3) -0.024(4)
    C7 0.067(4) 0.055(3) 0.043(3) -0.003(3) 0.002(3) 0.000(2)
    C8 0.051(4) 0.045(3) 0.048(3) -0.003(2) 0.016(3) -0.003(2)
    C9 0.033(3) 0.036(3) 0.071(4) -0.002(2) 0.000(3) 0.003(2)
    C10 0.032(3) 0.044(3) 0.079(4) 0.009(2) 0.002(3) 0.006(2)
    C11 0.040(3) 0.036(3) 0.060(3) 0.001(2) -0.001(3) -0.004(2)
    C12 0.056(4) 0.043(3) 0.139(5) 0.003(3) -0.042(4) 0.017(3)
    C13 0.069(4) 0.055(3) 0.061(4) 0.002(3) -0.016(3) -0.004(3)
    C14 0.042(4) 0.052(3) 0.107(4) -0.010(3) -0.001(3) 0.008(3)
    C15 0.045(4) 0.037(3) 0.088(4) 0.000(2) 0.002(3) 0.016(3)
    C16 0.049(4) 0.039(3) 0.100(4) -0.006(3) 0.009(3) -0.004(3)
    C17 0.042(3) 0.033(3) 0.039(3) -0.011(2) 0.000(2) -0.001(2)
    C18 0.079(4) 0.046(3) 0.051(3) 0.000(3) 0.004(3) 0.008(2)
_geom_special_details
;
All e.s.d.'s (except the e.s.d. in the dihedral angle between two l.s. planes)
are estimated using the full covariance matrix. The cell e.s.d.'s are taken
into account individually in the estimation of e.s.d.'s in distances, angles
and torsion angles; correlations between e.s.d.'s in cell parameters are only
used when they are defined by crystal symmetry. An approximate (isotropic)
treatment of cell e.s.d.'s is used for estimating e.s.d.'s involving l.s.
planes.
;
loop_
    _geom_bond_atom_site_label_1
    _geom_bond_atom_site_label_2
    _geom_bond_site_symmetry_2
    _geom_bond_distance
    _geom_bond_publ_flag
    Zn1 O1 . 2.003(3) ?
    Zn1 N4 . 2.053(3) ?
    Zn1 N2 . 2.063(4) ?
    Zn1 N3 . 2.146(3) ?
    Zn1 N1 . 2.163(3) ?
    Zn2 O2 . 1.997(3) ?
    Zn2 Br3 . 2.3772(8) ?
    Zn2 Br2 . 2.4204(7) ?
    Zn2 Br1 . 2.4236(7) ?
    N1 C16 . 1.474(5) ?
    N1 C1 . 1.497(5) ?
    N1 H1 . 0.9100 ?
    N2 C3 . 1.264(6) ?
    N2 C7 . 1.479(5) ?
    N3 C8 . 1.482(5) ?
    N3 C9 . 1.501(5) ?
    N3 H3 . 0.9100 ?
    N4 C11 . 1.266(5) ?
    N4 C15 . 1.476(5) ?
    O1 C17 . 1.241(5) ?
    O2 C17 . 1.272(5) ?
    C1 C5 . 1.537(6) ?
    C1 C6 . 1.538(6) ?
    C1 C2 . 1.539(6) ?
    C2 C3 . 1.512(7) ?
    C2 H2A . 0.9700 ?
    C2 H2B . 0.9700 ?
    C3 C4 . 1.501(7) ?
    C4 H4A . 0.9600 ?
    C4 H4B . 0.9600 ?
    C4 H4C . 0.9600 ?
    C5 H5A . 0.9600 ?
    C5 H5B . 0.9600 ?
    C5 H5C . 0.9600 ?
    C6 H6A . 0.9600 ?
    C6 H6B . 0.9600 ?
    C6 H6C . 0.9600 ?
    C7 C8 . 1.502(6) ?
    C7 H7A . 0.9700 ?
    C7 H7B . 0.9700 ?
    C8 H8A . 0.9700 ?
    C8 H8B . 0.9700 ?
    C9 C13 . 1.524(6) ?
    C9 C14 . 1.543(6) ?
    C9 C10 . 1.548(6) ?
    C10 C11 . 1.508(6) ?
    C10 H10A . 0.9700 ?
    C10 H10B . 0.9700 ?
    C11 C12 . 1.508(6) ?
    C12 H12A . 0.9600 ?
    C12 H12B . 0.9600 ?
    C12 H12C . 0.9600 ?
    C13 H13A . 0.9600 ?
    C13 H13B . 0.9600 ?
    C13 H13C . 0.9600 ?
    C14 H14A . 0.9600 ?
    C14 H14B . 0.9600 ?
    C14 H14C . 0.9600 ?
    C15 C16 . 1.507(6) ?
    C15 H15A . 0.9700 ?
    C15 H15B . 0.9700 ?
    C16 H16A . 0.9700 ?
    C16 H16B . 0.9700 ?
    C17 C18 . 1.504(5) ?
    C18 H18A . 0.9600 ?
    C18 H18B . 0.9600 ?
    C18 H18C . 0.9600 ?
loop_
    _geom_angle_atom_site_label_1
    _geom_angle_atom_site_label_2
    _geom_angle_atom_site_label_3
    _geom_angle_site_symmetry_1
    _geom_angle_site_symmetry_3
    _geom_angle
    _geom_angle_publ_flag
    O1 Zn1 N4 . . 109.13(13) ?
    O1 Zn1 N2 . . 123.65(13) ?
    N4 Zn1 N2 . . 126.98(14) ?
    O1 Zn1 N3 . . 98.04(12) ?
    N4 Zn1 N3 . . 94.26(14) ?
    N2 Zn1 N3 . . 83.84(14) ?
    O1 Zn1 N1 . . 88.39(12) ?
    N4 Zn1 N1 . . 83.31(14) ?
    N2 Zn1 N1 . . 92.85(14) ?
    N3 Zn1 N1 . . 173.56(13) ?
    O2 Zn2 Br3 . . 122.76(10) ?
    O2 Zn2 Br2 . . 98.32(8) ?
    Br3 Zn2 Br2 . . 108.54(3) ?
    O2 Zn2 Br1 . . 104.25(9) ?
    Br3 Zn2 Br1 . . 108.71(3) ?
    Br2 Zn2 Br1 . . 114.23(3) ?
    C16 N1 C1 . . 116.5(4) ?
    C16 N1 Zn1 . . 104.9(3) ?
    C1 N1 Zn1 . . 116.4(3) ?
    C16 N1 H1 . . 106.1 ?
    C1 N1 H1 . . 106.1 ?
    Zn1 N1 H1 . . 106.1 ?
    C3 N2 C7 . . 121.6(4) ?
    C3 N2 Zn1 . . 129.4(4) ?
    C7 N2 Zn1 . . 109.1(3) ?
    C8 N3 C9 . . 116.2(4) ?
    C8 N3 Zn1 . . 104.7(2) ?
    C9 N3 Zn1 . . 115.5(2) ?
    C8 N3 H3 . . 106.6 ?
    C9 N3 H3 . . 106.6 ?
    Zn1 N3 H3 . . 106.6 ?
    C11 N4 C15 . . 123.0(4) ?
    C11 N4 Zn1 . . 127.9(3) ?
    C15 N4 Zn1 . . 108.9(3) ?
    C17 O1 Zn1 . . 143.7(3) ?
    C17 O2 Zn2 . . 118.5(3) ?
    N1 C1 C5 . . 106.7(3) ?
    N1 C1 C6 . . 111.3(4) ?
    C5 C1 C6 . . 107.8(4) ?
    N1 C1 C2 . . 110.9(4) ?
    C5 C1 C2 . . 110.2(4) ?
    C6 C1 C2 . . 109.8(4) ?
    C3 C2 C1 . . 118.8(4) ?
    C3 C2 H2A . . 107.6 ?
    C1 C2 H2A . . 107.6 ?
    C3 C2 H2B . . 107.6 ?
    C1 C2 H2B . . 107.6 ?
    H2A C2 H2B . . 107.0 ?
    N2 C3 C4 . . 123.5(5) ?
    N2 C3 C2 . . 120.8(5) ?
    C4 C3 C2 . . 115.7(4) ?
    C3 C4 H4A . . 109.5 ?
    C3 C4 H4B . . 109.5 ?
    H4A C4 H4B . . 109.5 ?
    C3 C4 H4C . . 109.5 ?
    H4A C4 H4C . . 109.5 ?
    H4B C4 H4C . . 109.5 ?
    C1 C5 H5A . . 109.5 ?
    C1 C5 H5B . . 109.5 ?
    H5A C5 H5B . . 109.5 ?
    C1 C5 H5C . . 109.5 ?
    H5A C5 H5C . . 109.5 ?
    H5B C5 H5C . . 109.5 ?
    C1 C6 H6A . . 109.5 ?
    C1 C6 H6B . . 109.5 ?
    H6A C6 H6B . . 109.5 ?
    C1 C6 H6C . . 109.5 ?
    H6A C6 H6C . . 109.5 ?
    H6B C6 H6C . . 109.5 ?
    N2 C7 C8 . . 109.9(4) ?
    N2 C7 H7A . . 109.7 ?
    C8 C7 H7A . . 109.7 ?
    N2 C7 H7B . . 109.7 ?
    C8 C7 H7B . . 109.7 ?
    H7A C7 H7B . . 108.2 ?
    N3 C8 C7 . . 110.1(4) ?
    N3 C8 H8A . . 109.6 ?
    C7 C8 H8A . . 109.6 ?
    N3 C8 H8B . . 109.6 ?
    C7 C8 H8B . . 109.6 ?
    H8A C8 H8B . . 108.2 ?
    N3 C9 C13 . . 107.2(4) ?
    N3 C9 C14 . . 111.6(4) ?
    C13 C9 C14 . . 109.1(4) ?
    N3 C9 C10 . . 110.5(4) ?
    C13 C9 C10 . . 111.3(4) ?
    C14 C9 C10 . . 107.2(4) ?
    C11 C10 C9 . . 119.4(4) ?
    C11 C10 H10A . . 107.5 ?
    C9 C10 H10A . . 107.5 ?
    C11 C10 H10B . . 107.5 ?
    C9 C10 H10B . . 107.5 ?
    H10A C10 H10B . . 107.0 ?
    N4 C11 C10 . . 121.7(4) ?
    N4 C11 C12 . . 123.9(4) ?
    C10 C11 C12 . . 114.3(4) ?
    C11 C12 H12A . . 109.5 ?
    C11 C12 H12B . . 109.5 ?
    H12A C12 H12B . . 109.5 ?
    C11 C12 H12C . . 109.5 ?
    H12A C12 H12C . . 109.5 ?
    H12B C12 H12C . . 109.5 ?
    C9 C13 H13A . . 109.5 ?
    C9 C13 H13B . . 109.5 ?
    H13A C13 H13B . . 109.5 ?
    C9 C13 H13C . . 109.5 ?
    H13A C13 H13C . . 109.5 ?
    H13B C13 H13C . . 109.5 ?
    C9 C14 H14A . . 109.5 ?
    C9 C14 H14B . . 109.5 ?
    H14A C14 H14B . . 109.5 ?
    C9 C14 H14C . . 109.5 ?
    H14A C14 H14C . . 109.5 ?
    H14B C14 H14C . . 109.5 ?
    N4 C15 C16 . . 108.9(4) ?
    N4 C15 H15A . . 109.9 ?
    C16 C15 H15A . . 109.9 ?
    N4 C15 H15B . . 109.9 ?
    C16 C15 H15B . . 109.9 ?
    H15A C15 H15B . . 108.3 ?
    N1 C16 C15 . . 109.5(4) ?
    N1 C16 H16A . . 109.8 ?
    C15 C16 H16A . . 109.8 ?
    N1 C16 H16B . . 109.8 ?
    C15 C16 H16B . . 109.8 ?
    H16A C16 H16B . . 108.2 ?
    O1 C17 O2 . . 121.7(4) ?
    O1 C17 C18 . . 121.9(4) ?
    O2 C17 C18 . . 116.4(4) ?
    C17 C18 H18A . . 109.5 ?
    C17 C18 H18B . . 109.5 ?
    H18A C18 H18B . . 109.5 ?
    C17 C18 H18C . . 109.5 ?
    H18A C18 H18C . . 109.5 ?
    H18B C18 H18C . . 109.5 ?
loop_
    _geom_hbond_atom_site_label_D
    _geom_hbond_atom_site_label_H
    _geom_hbond_atom_site_label_A
    _geom_hbond_site_symmetry_A
    _geom_hbond_distance_DH
    _geom_hbond_distance_HA
    _geom_hbond_distance_DA
    _geom_hbond_angle_DHA
    N3 H3 Br2 3_665 0.91 2.80 3.549(3) 140.0
    N1 H1 Br1 1 0.91 2.74 3.641(3) 171.2
data_global
_journal_date_recd_electronic     2010-06-05
_journal_date_accepted     2010-08-20
_journal_name_full     'Acta Crystallographica, Section E'
_journal_year     2010
_journal_volume     66
_journal_issue     10
_journal_page_first     m1338
_journal_page_last     m1338
_journal_paper_category     QM
_journal_coeditor_code     BX2283
_publ_contact_author_name     'FeiFei Shi*'
_publ_contact_author_address
;
Ordered Matter Science Research Center, College of Chemistry and Chemical
Engineering, Southeast UniVersity,
Nanjing 210096, P. R. China
;
_publ_contact_author_email     'chmsunbw@seu.edu.cn'
_publ_contact_author_fax     '86-25-52090614'
_publ_contact_author_phone     '86-25-52090614'
_publ_section_title
;\
\m-Actetato-1:2\k^2^<i>O</i>:<i>O</i>'-tribromido-2\k^3^<i>Br</i>-\
(5,5,7,12,12,14-hexamethyl-1,4,8,11-tetraazacyclotetradeca-1,7-diene-\
1\k^4^<i>N</i>)dizinc(II)
;
loop_
    _publ_author_name
    _publ_author_footnote
    _publ_author_address
    'Li, HuaFeng' .
;
Ordered Matter Science Research Center
College of Chemistry and Chemical Engineering
Southeast University,
Nanjing 210096
People's Republic of China
;
    'Shi, FeiFei' .
;
Ordered Matter Science Research Center
College of Chemistry and Chemical Engineering
Southeast University,
Nanjing 210096
People's Republic of China
;
    'Rong, Rong' .
;
Department of Chemistry
Key Laboratory of Medicinal Chemistry for Natural Resource,
Ministry of Education, Yunnan University,
Kunming 650091, People's Republic of China
;
