# Supplementary material for: μ-Actetato-1:2κ2 O:O′-tribromido-2κ3 Br-(5,5,7,12,12,14-hexa­methyl-1,4,8,11-tetra­aza­cyclo­tetra­deca-1,7-diene-1κ4 N)dizinc(II)
Source: Acta Crystallogr Sect E Struct Rep Online. 2010 Sep 30;66(Pt 10):m1338. doi: 10.1107/S1600536810033702 (PMC2983256; doi:10.1107/S1600536810033702)
Supplement: Supplementary file 2 [file e-66-m1338-Isup2.hkl]

# 
# h,k,l, Fc-squared, Fo-squared, sigma(Fo-squared) and status flag 
# 
data_I
_shelx_title ' 091215e in P2(1)/n' 
_shelx_refln_list_code          4 
_shelx_F_calc_maximum      461.47 
_exptl_crystal_F_000      1408.00 
_reflns_d_resolution_high  0.8403 
 
loop_ 
 _symmetry_equiv_pos_as_xyz 
 'x, y, z' 
 '-x+1/2, y+1/2, -z+1/2' 
 '-x, -y, -z' 
 'x-1/2, -y-1/2, z-1/2' 
 
_cell_length_a    10.2964 
_cell_length_b    13.6985 
_cell_length_c    18.5235 
_cell_angle_alpha  90.000 
_cell_angle_beta   92.280 
_cell_angle_gamma  90.000 
 
_shelx_F_squared_multiplier     1.000 
 
loop_ 
 _refln_index_h 
 _refln_index_k 
 _refln_index_l 
 _refln_F_squared_calc 
 _refln_F_squared_meas 
 _refln_F_squared_sigma 
 _refln_observed_status 
   2   0   0     5803.76     5603.22    136.16 o 
   4   0   0       65.73      -27.77    113.51 o 
   6   0   0    41896.96    39965.82    626.14 o 
   8   0   0      396.29      569.68    196.84 o 
  10   0   0      201.86      297.97    205.89 o 
  12   0   0      411.82      539.19    242.73 o 
   1   1   0     2470.63     2559.30     40.80 o 
   2   1   0     2535.78     2672.65     78.66 o 
   3   1   0     9723.77    10166.39    164.80 o 
   4   1   0    19808.46    19230.47    417.22 o 
   5   1   0       70.91       13.16     73.67 o 
   6   1   0    14480.17    14697.97    389.15 o 
   7   1   0      701.00      549.86    123.75 o 
   8   1   0     6612.46     6618.43    717.91 o 
   9   1   0     1799.19     1862.75    184.61 o 
  10   1   0     2621.29     3006.54    210.68 o 
  11   1   0      355.24      345.68    157.57 o 
  12   1   0      908.82      832.30    230.58 o 
   0   2   0   212956.14   150818.66    666.19 o 
   1   2   0       65.92      284.53     28.80 o 
   2   2   0     2398.26     2600.35     63.70 o 
   3   2   0     6986.71     7409.80    142.58 o 
   4   2   0     1469.95     1418.54     93.60 o 
   5   2   0     3021.44     3090.20    137.82 o 
   6   2   0    19071.88    18484.44    769.08 o 
   7   2   0      306.11      399.02    137.21 o 
   8   2   0     1045.36     1109.37    136.84 o 
   9   2   0      251.36      259.84    142.11 o 
  10   2   0      170.85      115.09    173.45 o 
  11   2   0      564.68      439.84    179.14 o 
  12   2   0      226.73      358.53    225.46 o 
   1   3   0     4359.23     4655.92     54.23 o 
   2   3   0    17665.17    18042.40    242.86 o 
   3   3   0     3000.76     3008.62    110.19 o 
   4   3   0     8609.54     8548.49    182.84 o 
   5   3   0     3526.46     3908.49    173.59 o 
   6   3   0    11776.28    11414.72    251.82 o 
   7   3   0      317.53      404.74    119.34 o 
   8   3   0     3888.01     3753.82    213.65 o 
   9   3   0     5027.17     4725.38    229.29 o 
  10   3   0     2519.64     2489.78    221.57 o 
  11   3   0      905.90     1024.51    259.18 o 
  12   3   0      384.69      573.39    212.77 o 
   0   4   0     3709.73     4076.47    101.34 o 
   1   4   0     1899.64     2120.53     55.55 o 
   2   4   0    54557.66    54159.26    486.03 o 
   3   4   0     4283.32     4337.84     88.79 o 
   4   4   0    17220.80    17271.72    315.79 o 
   5   4   0     3502.02     3508.36    146.05 o 
   6   4   0     3761.52     3734.22    178.45 o 
   7   4   0     1733.58     1852.25    165.76 o 
   8   4   0     2826.59     2883.80    173.97 o 
   9   4   0      309.84      351.52    229.14 o 
  10   4   0       37.64      365.02    153.84 o 
  11   4   0      183.48      170.30    189.73 o 
   1   5   0     4325.16     4349.17     66.99 o 
   2   5   0    13645.62    13714.10    114.96 o 
   3   5   0      520.63      494.54     45.39 o 
   4   5   0     3141.67     2995.32    104.92 o 
   5   5   0      295.51      375.74     81.54 o 
   6   5   0      944.09      892.30    121.92 o 
   7   5   0     1141.74     1120.85    140.81 o 
   8   5   0      627.27      607.96    140.39 o 
   9   5   0     1706.81     1770.57    265.67 o 
  10   5   0     2329.37     2231.12    200.91 o 
  11   5   0      205.54      173.79    189.28 o 
   0   6   0       69.36       70.52     70.08 o 
   1   6   0      459.05      453.95     42.37 o 
   2   6   0    20111.77    21289.72    198.36 o 
   3   6   0    19382.25    20209.79    158.25 o 
   4   6   0     5548.79     5454.88    156.98 o 
   5   6   0     5797.35     6014.52    114.07 o 
   6   6   0     1707.90     1698.08    115.83 o 
   7   6   0        4.78       31.46    100.58 o 
   8   6   0     1085.13     1078.29    128.48 o 
   9   6   0     1629.42     1625.07    140.53 o 
  10   6   0      258.59      396.10    152.32 o 
  11   6   0        0.40       53.10    140.07 o 
   1   7   0     2347.65     2397.09     69.24 o 
   2   7   0     3228.72     3510.57     78.58 o 
   3   7   0     5125.80     5346.02     94.32 o 
   4   7   0     5131.55     5054.31     95.32 o 
   5   7   0     5989.78     5839.22    156.15 o 
   6   7   0     4981.05     5189.78    164.38 o 
   7   7   0      676.36      661.61    113.24 o 
   8   7   0      253.04      196.59    115.85 o 
   9   7   0       61.68      -33.82    117.47 o 
  10   7   0     1124.03     1248.49    170.24 o 
  11   7   0        0.61      -40.11    159.44 o 
   0   8   0      104.18      121.27     80.43 o 
   1   8   0     3534.83     3436.37     91.54 o 
   2   8   0      418.91      467.36     55.06 o 
   3   8   0     2342.83     2249.57     76.91 o 
   4   8   0      423.26      467.67     78.04 o 
   5   8   0       94.76       46.03     94.29 o 
   6   8   0      778.14      862.45    104.54 o 
   7   8   0      730.60      783.05    130.44 o 
   8   8   0     1030.60     1094.04    133.75 o 
   9   8   0     1205.68     1197.98    145.72 o 
  10   8   0       53.02      109.81    133.09 o 
   1   9   0     2689.91     2684.99     93.31 o 
   2   9   0      604.47      620.57     71.00 o 
   3   9   0     2303.38     2190.14     94.84 o 
   4   9   0     1690.81     1564.20     92.86 o 
   5   9   0     1336.55     1325.12    115.52 o 
   6   9   0     5902.66     5908.48    188.27 o 
   7   9   0        3.02       96.30    100.87 o 
   8   9   0      453.12      514.21    127.33 o 
   9   9   0       45.80       33.83    127.49 o 
  10   9   0       80.60      192.81    150.07 o 
   0  10   0     1913.66     1977.18    167.55 o 
   1  10   0     5558.15     5778.66    131.93 o 
   2  10   0      202.93      267.84     83.32 o 
   3  10   0     5955.83     6061.86    140.84 o 
   4  10   0     2065.24     1844.51    104.91 o 
   5  10   0     2549.85     2443.08    191.72 o 
   6  10   0        7.42       -8.47    129.57 o 
   7  10   0       70.99      131.23    124.25 o 
   8  10   0      274.52      345.04    153.70 o 
   9  10   0      656.92      908.16    179.38 o 
   1  11   0       44.21      -28.24    118.45 o 
   2  11   0      245.54      280.53    144.61 o 
   3  11   0       52.41       -9.41    117.86 o 
   4  11   0     1168.56     1219.26    153.21 o 
   5  11   0       67.43       55.96    129.24 o 
   6  11   0      669.28      561.89    148.51 o 
   7  11   0      122.63       90.82    171.96 o 
   8  11   0       43.29       90.76    179.74 o 
   9  11   0        6.17       93.08    190.29 o 
   0  12   0     1671.13     1647.76    214.95 o 
   1  12   0      234.27      138.75    127.62 o 
   2  12   0      271.67      291.78    157.75 o 
   3  12   0     3456.31     3356.10    201.39 o 
   4  12   0      127.22      204.63    159.65 o 
   5  12   0      611.41      746.12    138.82 o 
   6  12   0       59.17       29.36    124.07 o 
   7  12   0       15.24       12.19    173.82 o 
   8  12   0        2.12       -4.19    136.81 o 
   1  13   0       37.27       60.36    118.05 o 
   2  13   0       20.26      -42.47    130.52 o 
   3  13   0      848.43      806.38    192.46 o 
   4  13   0     2696.50     2671.20    204.10 o 
   5  13   0      561.46      479.06    181.13 o 
   6  13   0        8.29       15.42    149.75 o 
   7  13   0       52.03       77.51    156.39 o 
   0  14   0     1248.00      938.60    265.67 o 
   1  14   0      957.95     1118.61    172.13 o 
   2  14   0      807.01      874.83    168.32 o 
   3  14   0      124.20       96.90    130.08 o 
   4  14   0      842.62      916.80    195.85 o 
   5  14   0       56.47      -16.92    180.20 o 
   6  14   0        2.94      184.62    162.03 o 
   1  15   0        2.02      -45.66    148.51 o 
   2  15   0        6.37       96.65    183.67 o 
   3  15   0      925.30      901.41    202.79 o 
   4  15   0      363.25      455.02    168.72 o 
   0  16   0        5.20       51.62    269.29 o 
   1  16   0     1559.47     1788.96    233.70 o 
   2  16   0     1712.30     1816.82    213.62 o 
 -11   0   1       84.94      110.49    284.09 o 
  -9   0   1      470.35      549.45    206.50 o 
  -7   0   1     2283.84     2797.99    281.97 o 
  -5   0   1    17386.56    17123.94    373.45 o 
  -3   0   1     2659.62     2767.19    148.53 o 
  -1   0   1     2241.55     2451.29     49.36 o 
   1   0   1   183992.06   127754.96   1097.10 o 
   3   0   1     3918.38     3591.68    136.16 o 
   5   0   1    19939.41    19729.32    390.96 o 
   7   0   1     3070.50     3320.57    244.24 o 
   9   0   1      448.24      163.02    187.18 o 
  11   0   1     1054.29     1002.90    307.94 o 
 -12   1   1        5.60       28.80    184.68 o 
 -11   1   1        7.61     -111.46    169.09 o 
 -10   1   1        1.46     -127.21    197.42 o 
  -9   1   1     9650.55    10140.12    326.81 o 
  -8   1   1     1113.51     1256.12    174.65 o 
  -7   1   1     1759.95     1838.71    167.83 o 
  -6   1   1       56.47       47.72     89.39 o 
  -5   1   1      140.46       59.38    159.70 o 
  -4   1   1     1052.97     1052.57    108.99 o 
  -3   1   1    78090.96    73779.38   2154.79 o 
  -2   1   1     3225.34     3328.39     66.53 o 
  -1   1   1     1391.30     1808.95     33.96 o 
   0   1   1     1027.62     1101.36     21.24 o 
   1   1   1    20403.58    20526.24    129.79 o 
   2   1   1     5905.02     6437.29    207.86 o 
   3   1   1    18672.49    18746.53    210.04 o 
   4   1   1     2680.55     2523.57    115.28 o 
   5   1   1     5438.25     5372.18    161.23 o 
   6   1   1     1986.54     1676.76    221.44 o 
   7   1   1     5712.28     6069.14    208.69 o 
   8   1   1       67.30       57.38    124.73 o 
   9   1   1     5064.73     5302.69    243.84 o 
  10   1   1        2.83      -28.70    154.88 o 
  11   1   1     2241.03     2566.53    227.04 o 
  12   1   1      102.25      -55.11    209.73 o 
 -12   2   1      640.37      602.47    203.61 o 
 -11   2   1      139.41      128.99    158.11 o 
 -10   2   1     3321.39     3101.33    254.68 o 
  -9   2   1      316.49      164.57    144.64 o 
  -8   2   1       83.24      185.52    116.98 o 
  -7   2   1      680.48      697.96    129.67 o 
  -6   2   1     1365.37     1095.46    123.89 o 
  -5   2   1     5675.93     5816.31    175.05 o 
  -4   2   1     2676.39     2769.03    115.57 o 
  -3   2   1       54.84       47.43     44.50 o 
  -2   2   1      512.52      638.03     73.68 o 
  -1   2   1     8720.45     9258.54     84.15 o 
   0   2   1     3331.90     3464.84     55.73 o 
   1   2   1    28289.99    29372.64    206.69 o 
   2   2   1    78758.11    74809.73    493.24 o 
   3   2   1     1507.62     1692.49    114.72 o 
   4   2   1     3887.86     3663.77    137.21 o 
   5   2   1    17660.43    17776.09    267.05 o 
   6   2   1       11.07       -0.23     96.56 o 
   7   2   1     2341.62     2389.03    144.62 o 
   8   2   1     1142.65     1547.31    173.45 o 
   9   2   1     1862.73     1860.98    176.17 o 
  10   2   1      771.48     1057.56    189.54 o 
  11   2   1      247.29      417.05    295.11 o 
  12   2   1       72.64     -223.12    210.05 o 
 -12   3   1        9.59     -101.72    227.62 o 
 -11   3   1      552.16      562.35    172.33 o 
 -10   3   1      186.15      102.78    177.46 o 
  -9   3   1     2784.14     2666.78    196.47 o 
  -8   3   1     4001.81     3784.17    217.52 o 
  -7   3   1     1570.34     1592.87    147.01 o 
  -6   3   1     1604.78     1605.48    148.58 o 
  -5   3   1    15002.85    15705.94    270.96 o 
  -4   3   1    15546.02    15709.08    309.75 o 
  -3   3   1    10692.10    11073.42    145.53 o 
  -2   3   1    12054.46    12097.38    102.05 o 
  -1   3   1      149.84      155.29     28.01 o 
   0   3   1      874.85      956.03     32.85 o 
   1   3   1       22.76       61.38     28.24 o 
   2   3   1    50254.10    49968.48    308.92 o 
   3   3   1     9524.58    10141.52    147.20 o 
   4   3   1     3589.27     3486.40    129.26 o 
   5   3   1     2586.99     2646.23    127.24 o 
   6   3   1     6933.24     6468.20    203.67 o 
   7   3   1     2567.45     2447.48    157.85 o 
   8   3   1       30.30       90.53    122.80 o 
   9   3   1     3007.08     2878.11    195.23 o 
  10   3   1       70.94      -14.47    166.07 o 
  11   3   1     1375.99     1382.24    171.83 o 
  12   3   1      262.26       96.44    227.26 o 
 -11   4   1       54.43      106.62    191.02 o 
 -10   4   1     2620.09     2520.27    207.95 o 
  -9   4   1      168.35      148.73    163.91 o 
  -8   4   1       71.12       12.23    126.82 o 
  -7   4   1      341.49      429.78    154.72 o 
  -6   4   1     4110.95     4409.37    189.13 o 
  -5   4   1      858.09      744.43    119.11 o 
  -4   4   1     8096.10     8366.18    149.30 o 
  -3   4   1    21859.35    23652.18    420.54 o 
  -2   4   1       19.62       50.59     40.99 o 
  -1   4   1    51410.51    50370.59    416.85 o 
   0   4   1     3563.09     3927.57     96.75 o 
   1   4   1     2788.14     3109.99     53.80 o 
   2   4   1    23328.71    23528.81    145.63 o 
   3   4   1    14128.66    14222.68    166.95 o 
   4   4   1       17.37      -41.71     69.50 o 
   5   4   1    15308.13    15002.55    330.28 o 
   6   4   1     1534.19     1471.31    184.31 o 
   7   4   1      473.81      481.76    119.17 o 
   8   4   1     2351.81     2348.25    174.64 o 
   9   4   1     2053.96     1999.49    177.62 o 
  10   4   1     1551.07     1658.70    203.65 o 
  11   4   1        1.54       52.31    155.13 o 
 -11   5   1      217.32      155.44    191.63 o 
 -10   5   1     1076.20     1072.82    174.09 o 
  -9   5   1       40.09       65.38    138.43 o 
  -8   5   1     1765.88     1682.78    242.12 o 
  -7   5   1     3407.20     3239.24    179.97 o 
  -6   5   1     3046.97     3095.35    163.35 o 
  -5   5   1    13909.13    13893.12    319.86 o 
  -4   5   1    52974.11    51885.59    265.42 o 
  -3   5   1      472.95      583.29     43.10 o 
  -2   5   1      534.60      558.40     41.71 o 
  -1   5   1     7186.96     7013.13    103.96 o 
   0   5   1     6319.06     6603.33     80.92 o 
   1   5   1     6421.70     6237.73     78.43 o 
   2   5   1    31747.61    33020.12    232.00 o 
   3   5   1     2124.63     2184.83     81.05 o 
   4   5   1     1361.32     1317.21     85.14 o 
   5   5   1     7863.00     8008.73    165.82 o 
   6   5   1     1175.46     1290.18    106.04 o 
   7   5   1      239.98      235.72    100.46 o 
   8   5   1      986.01     1109.31    162.49 o 
   9   5   1      358.88      273.28    172.12 o 
  10   5   1        8.65       88.26    149.31 o 
  11   5   1      432.46      507.95    136.42 o 
 -11   6   1        7.67       23.17    142.08 o 
 -10   6   1      607.68      544.17    163.78 o 
  -9   6   1      858.48      732.19    183.32 o 
  -8   6   1     3877.66     3646.01    218.22 o 
  -7   6   1     1688.83     1778.36    161.27 o 
  -6   6   1     2557.34     2661.45    142.12 o 
  -5   6   1      184.91      231.07     68.91 o 
  -4   6   1     1597.48     1513.86     60.61 o 
  -3   6   1    11303.86    12116.74    118.69 o 
  -2   6   1     2216.66     2183.07     58.20 o 
  -1   6   1     1572.68     1424.25     59.16 o 
   0   6   1    15400.16    15146.64    210.89 o 
   1   6   1      356.17      277.61     44.30 o 
   2   6   1     5501.15     5485.02     86.40 o 
   3   6   1     2429.76     2660.28     77.47 o 
   4   6   1     3016.72     2825.85     87.26 o 
   5   6   1      370.18      377.53     62.14 o 
   6   6   1     6863.04     7049.78    197.35 o 
   7   6   1     3790.50     3777.81    155.85 o 
   8   6   1     3675.67     3205.35    168.62 o 
   9   6   1      220.52      160.66    110.44 o 
  10   6   1      947.40     1050.15    130.20 o 
  11   6   1       60.21      124.44    141.26 o 
 -11   7   1       33.80       93.73    132.96 o 
 -10   7   1      396.83      413.51    141.20 o 
  -9   7   1        0.33       31.06    119.71 o 
  -8   7   1      601.93      655.41    113.93 o 
  -7   7   1      860.32      884.75    129.36 o 
  -6   7   1     1149.22     1077.78    119.62 o 
  -5   7   1        5.59       34.62     78.15 o 
  -4   7   1    26612.35    26357.49    242.45 o 
  -3   7   1      443.91      575.17     55.21 o 
  -2   7   1     6247.32     6004.32    136.61 o 
  -1   7   1     6928.04     6346.53    107.69 o 
   0   7   1      179.39      114.15     43.96 o 
   1   7   1     8126.17     7905.69    105.94 o 
   2   7   1     5471.64     5432.34     94.55 o 
   3   7   1       18.26       40.80     51.29 o 
   4   7   1      410.48      439.10     65.56 o 
   5   7   1     7924.18     7797.91    180.20 o 
   6   7   1      360.08      460.34     98.23 o 
   7   7   1     3467.81     3465.23    149.15 o 
   8   7   1      155.53       32.46    112.88 o 
   9   7   1      424.16      208.64    111.88 o 
  10   7   1      517.35      540.96    131.84 o 
  11   7   1       76.30      -28.24    158.23 o 
 -10   8   1        9.68      -45.29    130.62 o 
  -9   8   1      962.79      852.43    139.11 o 
  -8   8   1     4405.79     4118.95    180.75 o 
  -7   8   1     2750.39     2804.73    150.84 o 
  -6   8   1     1008.10     1122.96    123.16 o 
  -5   8   1        7.83      -17.43     80.79 o 
  -4   8   1      191.27      170.77     61.29 o 
  -3   8   1     1870.24     1715.86     92.64 o 
  -2   8   1       34.54      -42.09     58.68 o 
  -1   8   1     7170.64     7518.45    124.49 o 
   0   8   1    10007.86     9834.64    137.32 o 
   1   8   1     2703.37     2628.59     76.62 o 
   2   8   1     8291.42     8316.66    172.35 o 
   3   8   1     1840.55     1824.53     74.93 o 
   4   8   1      447.41      425.87     89.50 o 
   5   8   1     6605.36     6366.29    181.41 o 
   6   8   1     5243.31     5353.44    167.60 o 
   7   8   1     6620.80     6848.04    205.54 o 
   8   8   1     1317.81     1031.20    132.47 o 
   9   8   1        2.84      -73.10    134.11 o 
  10   8   1       14.55       53.44    148.86 o 
 -10   9   1       92.12       14.07    186.57 o 
  -9   9   1        0.24       56.89    149.79 o 
  -8   9   1     2224.22     2347.96    155.37 o 
  -7   9   1       94.28       70.91     99.11 o 
  -6   9   1     2165.79     2310.45    137.41 o 
  -5   9   1     3479.59     3507.20    127.42 o 
  -4   9   1      791.78      673.58     82.31 o 
  -3   9   1      631.19      620.36     74.39 o 
  -2   9   1    20820.14    20962.94    216.75 o 
  -1   9   1     7848.04     7557.89    136.89 o 
   0   9   1     9253.92     9463.46    193.44 o 
   1   9   1     1919.13     1941.41     74.34 o 
   2   9   1       10.75       42.15     61.23 o 
   3   9   1       14.57       91.17     74.30 o 
   4   9   1     2539.07     2708.39    133.07 o 
   5   9   1      131.93      125.25     88.80 o 
   6   9   1      378.13      460.71    122.49 o 
   7   9   1     1286.34     1162.32    122.25 o 
   8   9   1       35.19      -48.13    116.05 o 
   9   9   1      309.64      433.45    150.08 o 
  10   9   1      164.22       30.67    122.28 o 
  -9  10   1      462.60      355.39    167.81 o 
  -8  10   1     1670.44     1753.10    192.26 o 
  -7  10   1     1248.54     1278.67    171.48 o 
  -6  10   1      652.38      651.38    168.42 o 
  -5  10   1      753.23      705.91    113.54 o 
  -4  10   1     1761.64     1559.87    120.67 o 
  -3  10   1     1771.77     1746.62    117.32 o 
  -2  10   1     4439.67     4341.67    150.71 o 
  -1  10   1     1541.01     1617.19    113.24 o 
   0  10   1     2190.67     2020.44    112.72 o 
   1  10   1     1200.66     1202.66    107.40 o 
   2  10   1     3921.10     3914.18    136.40 o 
   3  10   1      586.23      699.61     85.76 o 
   4  10   1     1595.90     1673.17    124.59 o 
   5  10   1     4409.23     4309.61    168.96 o 
   6  10   1     1851.84     1724.99    136.68 o 
   7  10   1      553.88      571.63    123.95 o 
   8  10   1        6.27      114.27    128.71 o 
   9  10   1      122.85      156.12    153.58 o 
  -9  11   1       13.92     -110.84    156.73 o 
  -8  11   1     1465.39     1560.47    194.71 o 
  -7  11   1      197.72      234.80    149.66 o 
  -6  11   1     2844.23     3021.21    213.74 o 
  -5  11   1     1424.27     1645.78    125.39 o 
  -4  11   1      140.12      -13.71    116.64 o 
  -3  11   1       64.44       92.59     95.04 o 
  -2  11   1    12175.51    11553.28    223.43 o 
  -1  11   1     4452.78     4276.85    214.25 o 
   0  11   1     3106.58     2968.88    169.17 o 
   1  11   1       27.56     -113.17     99.79 o 
   2  11   1       99.31      121.10    122.96 o 
   3  11   1      821.88      712.37    158.76 o 
   4  11   1     4263.11     4344.38    209.23 o 
   5  11   1     2226.26     2237.40    177.97 o 
   6  11   1       75.00       37.72    130.84 o 
   7  11   1        3.83       -1.51    168.62 o 
   8  11   1      514.29      590.29    192.41 o 
  -8  12   1     1093.10     1258.70    194.58 o 
  -7  12   1       98.27      -86.21    148.41 o 
  -6  12   1      338.11      317.25    134.75 o 
  -5  12   1      193.40      254.03    126.47 o 
  -4  12   1      727.90      869.47    284.99 o 
  -3  12   1       29.40      124.62    155.56 o 
  -2  12   1     3802.27     3671.31    193.07 o 
  -1  12   1      558.87      480.73    159.32 o 
   0  12   1      683.02      664.71    163.92 o 
   1  12   1     6150.03     6319.51    241.60 o 
   2  12   1       21.47       64.96    111.51 o 
   3  12   1     2354.73     2308.92    206.50 o 
   4  12   1      664.56      695.06    168.80 o 
   5  12   1       29.52      106.82    162.30 o 
   6  12   1      602.32      438.07    152.16 o 
   7  12   1      531.79      592.91    184.98 o 
   8  12   1       32.91      199.53    161.11 o 
  -7  13   1       24.49      210.12    172.08 o 
  -6  13   1      113.35      170.86    154.01 o 
  -5  13   1      893.40      916.06    191.90 o 
  -4  13   1      348.45      301.64    132.13 o 
  -3  13   1      243.06      308.52    143.66 o 
  -2  13   1        3.22       91.85    136.48 o 
  -1  13   1      146.90      160.72    162.61 o 
   0  13   1       42.08       15.56    157.04 o 
   1  13   1      877.88     1058.87    159.18 o 
   2  13   1      193.83      136.02    138.57 o 
   3  13   1      553.19      685.02    175.15 o 
   4  13   1     2357.59     2441.98    215.88 o 
   5  13   1     1490.81     1505.75    182.90 o 
   6  13   1       45.26      -66.28    172.56 o 
   7  13   1      130.99      177.64    156.14 o 
  -6  14   1      297.32      265.02    164.15 o 
  -5  14   1        0.21      -58.35    179.42 o 
  -4  14   1       61.51      174.41    153.02 o 
  -3  14   1       85.62       49.73    172.49 o 
  -2  14   1      796.97     1016.19    193.97 o 
  -1  14   1      285.58      260.29    151.31 o 
   0  14   1     2301.61     2503.84    201.92 o 
   1  14   1     1746.16     1789.31    207.82 o 
   2  14   1      862.00      869.53    166.18 o 
   3  14   1      157.18      221.33    253.14 o 
   4  14   1        0.76      -17.08    174.62 o 
   5  14   1      117.04      172.27    186.03 o 
   6  14   1      314.63      320.33    147.41 o 
  -4  15   1      407.32      569.58    203.12 o 
  -3  15   1      106.03       -4.04    153.94 o 
  -2  15   1      871.24     1097.35    220.99 o 
  -1  15   1      525.36      570.94    167.15 o 
   0  15   1      704.69      914.16    255.56 o 
   1  15   1      578.98      750.84    194.58 o 
   2  15   1     1060.89     1388.88    189.82 o 
   3  15   1        7.82      115.49    155.15 o 
   4  15   1      714.84      706.70    175.39 o 
  -2  16   1      864.39      905.47    190.02 o 
  -1  16   1     1383.31     1469.06    227.39 o 
   0  16   1      670.10      779.13    207.69 o 
   1  16   1        0.79       17.88    191.31 o 
   2  16   1      978.08     1014.75    216.94 o 
 -12   0   2       51.51     -165.14    305.52 o 
 -10   0   2      517.85      405.75    286.20 o 
  -8   0   2     8479.41     8820.55    416.62 o 
  -6   0   2     1272.25     1543.60    185.97 o 
  -4   0   2      236.97      213.14     90.57 o 
  -2   0   2     2501.74     2631.58     76.00 o 
   0   0   2     2988.37     3419.29     74.87 o 
   2   0   2      267.78      256.91     62.79 o 
   4   0   2    17871.91    18479.16    331.48 o 
   6   0   2     1329.01     1091.36    141.59 o 
   8   0   2       96.02       75.17    239.10 o 
  10   0   2      401.65      646.66    275.03 o 
  12   0   2       54.51      -47.10    211.33 o 
 -12   1   2      605.83      440.69    232.15 o 
 -11   1   2       41.46      -78.29    202.77 o 
 -10   1   2     2251.27     2896.66    226.56 o 
  -9   1   2        8.69     -117.88    136.11 o 
  -8   1   2     5269.79     5475.86    240.77 o 
  -7   1   2      485.73      435.00    129.33 o 
  -6   1   2     9509.15     9678.42    236.56 o 
  -5   1   2     4333.13     4441.54    172.53 o 
  -4   1   2     3100.16     3420.52    126.10 o 
  -3   1   2      732.63      852.30     67.08 o 
  -2   1   2      635.38      670.51     49.84 o 
  -1   1   2     2467.88     2742.37     37.26 o 
   0   1   2      372.37      556.66     25.60 o 
   1   1   2    16444.07    17946.55    121.59 o 
   2   1   2     5746.25     5838.72     86.82 o 
   3   1   2      903.20     1048.66     74.50 o 
   4   1   2     5985.50     6121.00    139.64 o 
   5   1   2      891.05     1251.82    103.95 o 
   6   1   2     8107.15     8056.77    395.18 o 
   7   1   2       81.99       73.25    129.21 o 
   8   1   2      476.29      552.26    118.27 o 
   9   1   2      422.40      498.78    156.29 o 
  10   1   2      302.43      146.29    158.89 o 
  11   1   2      256.85      328.51    204.80 o 
  12   1   2     2073.80     2094.88    250.81 o 
 -12   2   2      114.68      162.28    193.61 o 
 -11   2   2      264.63      196.70    215.79 o 
 -10   2   2      149.50        0.75    198.39 o 
  -9   2   2      523.17      458.15    169.36 o 
  -8   2   2     2578.70     2666.24    186.86 o 
  -7   2   2     1275.60     1189.81    143.88 o 
  -6   2   2     2163.99     2086.54    144.00 o 
  -5   2   2      913.23      930.09     97.44 o 
  -4   2   2      846.25      776.18     79.12 o 
  -3   2   2    11088.07    10817.27    177.05 o 
  -2   2   2    29524.02    29452.56    213.07 o 
  -1   2   2     1200.40     1090.01     42.09 o 
   0   2   2     1566.55     1756.25     40.66 o 
   1   2   2     4167.47     4061.81     57.24 o 
   2   2   2      112.26      128.73     44.80 o 
   3   2   2    81138.77    78000.16    410.20 o 
   4   2   2     1157.05     1397.54     95.84 o 
   5   2   2    13944.98    13963.04    435.49 o 
   6   2   2     3804.26     3995.31    171.27 o 
   7   2   2      378.46      203.91    130.73 o 
   8   2   2      555.45      540.07    118.67 o 
   9   2   2      874.91      706.79    131.83 o 
  10   2   2       13.43      -76.29    163.84 o 
  11   2   2      689.45      805.80    195.96 o 
  12   2   2        9.72     -129.36    210.89 o 
 -12   3   2      348.69      322.85    209.56 o 
 -11   3   2        5.51      109.38    177.57 o 
 -10   3   2      400.19      320.89    138.43 o 
  -9   3   2     1161.07     1108.56    166.62 o 
  -8   3   2      355.42      327.88    161.11 o 
  -7   3   2     2066.87     2129.23    160.74 o 
  -6   3   2      960.96      923.09    118.19 o 
  -5   3   2      650.89      607.37    102.28 o 
  -4   3   2      461.94      321.83     68.27 o 
  -3   3   2    25245.29    25269.84    227.03 o 
  -2   3   2     5866.23     6279.12    125.87 o 
  -1   3   2    20345.04    20733.19    124.79 o 
   0   3   2    12704.22    13139.04    213.43 o 
   1   3   2    33920.77    33857.61    186.59 o 
   2   3   2     9209.92    10036.28    121.86 o 
   3   3   2     7819.63     8427.36    127.75 o 
   4   3   2      437.34      488.07     72.10 o 
   5   3   2     2200.35     2354.46    128.82 o 
   6   3   2     1522.58     1681.23    137.77 o 
   7   3   2      516.85      510.69    116.24 o 
   8   3   2      311.38      199.52    123.57 o 
   9   3   2      945.78      924.76    152.26 o 
  10   3   2      321.33      376.84    146.91 o 
  11   3   2     1344.37     1552.76    191.79 o 
 -11   4   2      424.81      343.35    169.17 o 
 -10   4   2      344.77      340.97    141.22 o 
  -9   4   2      126.20      -11.08    169.21 o 
  -8   4   2       57.57        3.43    113.35 o 
  -7   4   2     8021.41     8087.95    258.30 o 
  -6   4   2     2075.21     2026.25    146.03 o 
  -5   4   2     3136.66     3287.49    128.43 o 
  -4   4   2     1367.90     1570.39     85.55 o 
  -3   4   2      372.61      393.82     75.75 o 
  -2   4   2     8387.04     8680.56    102.53 o 
  -1   4   2    21425.36    23068.42    247.71 o 
   0   4   2      860.22      949.86     45.54 o 
   1   4   2      550.38      554.77     35.87 o 
   2   4   2     2220.71     2340.25     66.11 o 
   3   4   2    56541.79    57204.08    360.17 o 
   4   4   2     1890.24     1954.06     88.45 o 
   5   4   2     6200.11     5963.90    145.93 o 
   6   4   2     2227.86     2142.79    108.08 o 
   7   4   2      234.59      394.89    132.56 o 
   8   4   2      651.70      865.98    159.83 o 
   9   4   2     1486.40     1579.96    183.05 o 
  10   4   2       89.05      109.80    165.86 o 
  11   4   2     1018.11     1033.26    161.71 o 
 -11   5   2       62.70       36.17    192.31 o 
 -10   5   2        8.04       68.33    193.97 o 
  -9   5   2     4749.42     4655.42    223.38 o 
  -8   5   2     2716.15     3128.39    211.32 o 
  -7   5   2      192.17      149.36    123.17 o 
  -6   5   2     6659.55     6768.13    225.84 o 
  -5   5   2     1986.10     1907.15    109.66 o 
  -4   5   2     2652.10     2551.30     71.42 o 
  -3   5   2   105068.20   101242.82    695.55 o 
  -2   5   2     6740.33     6737.02    114.65 o 
  -1   5   2      206.80      237.06     37.21 o 
   0   5   2     3965.09     3947.83     64.23 o 
   1   5   2     1849.94     1820.29     53.41 o 
   2   5   2      387.34      439.95     47.11 o 
   3   5   2    16381.09    16613.18    204.59 o 
   4   5   2       88.82       19.91     73.19 o 
   5   5   2     2498.88     2515.43    110.81 o 
   6   5   2      934.87      975.61     94.30 o 
   7   5   2      489.76      381.18    103.14 o 
   8   5   2      508.85      398.87    104.18 o 
   9   5   2      376.70      456.11    124.76 o 
  10   5   2      580.50      558.17    136.07 o 
  11   5   2     1979.36     2264.51    193.24 o 
 -11   6   2      313.24      231.89    169.39 o 
 -10   6   2      621.88      513.22    149.00 o 
  -9   6   2      481.99      363.34    177.94 o 
  -8   6   2      286.02      334.53    175.86 o 
  -7   6   2     9115.50     9036.14    281.04 o 
  -6   6   2      533.01      601.67    125.63 o 
  -5   6   2        0.92      -55.44     64.66 o 
  -4   6   2     9457.19     9416.15    222.89 o 
  -3   6   2     1071.75     1130.84     69.49 o 
  -2   6   2     1677.13     1622.29     67.81 o 
  -1   6   2      959.21      957.65     50.17 o 
   0   6   2     5424.98     5356.05     80.52 o 
   1   6   2    16887.54    16818.42    184.01 o 
   2   6   2     8710.78     9044.97    131.67 o 
   3   6   2     4920.43     5057.58    102.23 o 
   4   6   2     4559.29     4427.71    119.57 o 
   5   6   2     1551.61     1689.32     85.74 o 
   6   6   2     1359.27     1334.83    110.23 o 
   7   6   2    10186.97    10172.76    222.02 o 
   8   6   2      997.69     1318.44    133.12 o 
   9   6   2      742.80      716.03    143.54 o 
  10   6   2        2.29       -5.55    144.28 o 
  11   6   2      418.71      421.15    146.49 o 
 -11   7   2        6.04      -17.48    144.12 o 
 -10   7   2       57.54       15.33    120.16 o 
  -9   7   2     1962.70     2115.88    171.29 o 
  -8   7   2     1834.70     1827.84    144.16 o 
  -7   7   2      160.93       70.88     93.80 o 
  -6   7   2     2777.77     2646.46    127.86 o 
  -5   7   2       25.27       20.49     65.77 o 
  -4   7   2      398.60      413.15     73.41 o 
  -3   7   2    53764.42    52423.76    788.62 o 
  -2   7   2       82.25      219.53     58.71 o 
  -1   7   2      616.69      588.87     50.47 o 
   0   7   2      644.11      679.29     55.22 o 
   1   7   2     2012.44     1897.02     63.51 o 
   2   7   2     2663.24     2853.99     73.24 o 
   3   7   2     7939.96     7680.14    128.70 o 
   4   7   2     3023.69     3074.70     99.74 o 
   5   7   2     1130.02     1039.96     82.53 o 
   6   7   2      240.32      224.29    107.23 o 
   7   7   2      160.08      259.21     97.28 o 
   8   7   2      334.29      302.17    147.58 o 
   9   7   2        4.40       32.18    117.21 o 
  10   7   2        3.86      -41.76    125.83 o 
 -10   8   2      234.52      252.07    134.46 o 
  -9   8   2     1556.28     1572.66    161.99 o 
  -8   8   2      124.09      193.54    129.51 o 
  -7   8   2     2419.39     2280.39    174.16 o 
  -6   8   2      467.53      456.23     92.27 o 
  -5   8   2     3808.42     3851.19    169.07 o 
  -4   8   2     1650.07     1740.73     90.82 o 
  -3   8   2       61.36       99.38     64.49 o 
  -2   8   2    11331.35    11323.34    150.52 o 
  -1   8   2        4.22      -58.90     53.38 o 
   0   8   2    21603.21    21404.87    177.06 o 
   1   8   2    21383.73    21868.40    180.53 o 
   2   8   2     7339.19     7284.14    113.49 o 
   3   8   2     1695.30     1706.82     85.88 o 
   4   8   2     1689.61     1751.74     93.70 o 
   5   8   2      939.75      909.00     97.01 o 
   6   8   2    11826.09    11784.29    281.43 o 
   7   8   2    16004.24    15412.13    343.49 o 
   8   8   2     2831.28     2911.08    162.92 o 
   9   8   2      258.72      259.66    128.69 o 
  10   8   2       15.82      -99.08    125.52 o 
 -10   9   2       37.21      -73.01    187.07 o 
  -9   9   2      239.18      127.11    178.36 o 
  -8   9   2      312.23      289.19    131.69 o 
  -7   9   2     2096.39     2486.58    208.78 o 
  -6   9   2      941.84      847.47    109.40 o 
  -5   9   2     6015.86     5697.75    178.52 o 
  -4   9   2     2707.37     2765.18    134.33 o 
  -3   9   2     2437.76     2496.09    123.95 o 
  -2   9   2     3900.85     3262.97    459.40 o 
  -1   9   2    16277.32    15863.22    229.73 o 
   0   9   2     2600.34     2745.73     84.54 o 
   1   9   2     4029.19     4073.40     95.39 o 
   2   9   2       49.10        6.69     60.49 o 
   3   9   2     4489.93     4166.71    111.69 o 
   4   9   2     4103.27     4098.39    145.64 o 
   5   9   2     1192.30     1189.89    126.59 o 
   6   9   2      334.34      293.25    120.58 o 
   7   9   2      319.54      344.88    106.21 o 
   8   9   2      123.70      198.45    124.02 o 
   9   9   2     1290.50     1437.53    168.19 o 
  10   9   2      166.86       97.24    179.48 o 
  -9  10   2      455.83      533.60    157.56 o 
  -8  10   2        1.75        6.39    129.83 o 
  -7  10   2      212.98      257.88    337.22 o 
  -6  10   2     1215.04     1097.38    129.89 o 
  -5  10   2     7131.06     7434.57    209.14 o 
  -4  10   2       26.23       10.60     95.15 o 
  -3  10   2     1440.85     1536.66    146.73 o 
  -2  10   2     1953.07     1799.82    124.59 o 
  -1  10   2     4472.57     4322.21    150.66 o 
   0  10   2     3089.44     2797.67    149.93 o 
   1  10   2     6957.02     7117.36    149.54 o 
   2  10   2       51.91        6.76     76.63 o 
   3  10   2      401.53      337.11    106.16 o 
   4  10   2     1636.28     1606.21    123.30 o 
   5  10   2      763.25      773.52    114.05 o 
   6  10   2     3305.17     3140.93    158.03 o 
   7  10   2     4240.97     4129.35    181.14 o 
   8  10   2      333.06      313.48    127.95 o 
   9  10   2       56.31      153.41    131.93 o 
  -9  11   2       91.61       99.05    196.26 o 
  -8  11   2      181.89      259.09    188.68 o 
  -7  11   2     2548.52     2578.30    195.27 o 
  -6  11   2      696.73      794.97    129.07 o 
  -5  11   2     4470.80     4263.68    173.44 o 
  -4  11   2      130.75      259.33    104.79 o 
  -3  11   2        0.83      -76.52    100.11 o 
  -2  11   2      741.33      610.42    105.65 o 
  -1  11   2    12867.89    12870.30    240.28 o 
   0  11   2    11980.48    11850.05    263.04 o 
   1  11   2     1635.91     1520.82    117.52 o 
   2  11   2      183.37      112.16    105.91 o 
   3  11   2     4551.64     4296.45    171.25 o 
   4  11   2      842.36      712.91    118.79 o 
   5  11   2     1472.54     1669.55    183.99 o 
   6  11   2      438.79      574.72    168.54 o 
   7  11   2       84.23       55.10    141.06 o 
   8  11   2       52.75      194.57    179.49 o 
  -8  12   2        3.20       -9.60    158.39 o 
  -7  12   2      339.45      354.81    161.22 o 
  -6  12   2     1154.27     1262.46    199.36 o 
  -5  12   2     3364.75     3456.28    216.26 o 
  -4  12   2      445.30      538.15    169.39 o 
  -3  12   2      211.52      145.11    131.84 o 
  -2  12   2       12.11       50.69    128.39 o 
  -1  12   2     1416.79     1454.09    148.59 o 
   0  12   2     1605.40     1608.59    182.02 o 
   1  12   2     3792.63     3697.31    201.54 o 
   2  12   2     4918.91     4929.83    304.92 o 
   3  12   2      283.77      340.46    158.13 o 
   4  12   2     3738.49     4086.29    251.63 o 
   5  12   2      297.92      320.70    166.83 o 
   6  12   2       77.94        6.95    140.14 o 
   7  12   2     1217.28     1218.31    197.46 o 
   8  12   2      244.66      489.98    268.09 o 
  -7  13   2       44.03       91.10    159.93 o 
  -6  13   2      243.26      172.76    183.52 o 
  -5  13   2      512.74      435.38    140.75 o 
  -4  13   2       98.65        7.87    142.08 o 
  -3  13   2      929.82      991.91    185.33 o 
  -2  13   2       32.68       13.51    138.08 o 
  -1  13   2       19.50       65.14    135.08 o 
   0  13   2     3793.71     3722.46    278.20 o 
   1  13   2      244.77      374.59    141.96 o 
   2  13   2      158.08      165.10    137.08 o 
   3  13   2     2238.71     2367.89    192.43 o 
   4  13   2       47.70       38.98    166.14 o 
   5  13   2     1038.14     1147.67    227.63 o 
   6  13   2        0.01     -161.31    170.46 o 
   7  13   2      141.60      233.12    171.78 o 
  -6  14   2      482.81      568.18    158.91 o 
  -5  14   2      773.11      831.32    176.15 o 
  -4  14   2      497.13      663.46    193.53 o 
  -3  14   2      177.04      322.93    155.08 o 
  -2  14   2      177.56      195.63    149.92 o 
  -1  14   2      667.78      736.29    164.32 o 
   0  14   2      104.14      185.24    173.15 o 
   1  14   2     3927.35     3989.33    217.06 o 
   2  14   2     1053.80     1156.11    175.21 o 
   3  14   2      581.80      449.88    157.40 o 
   4  14   2     1614.57     1783.04    192.95 o 
   5  14   2      163.15       41.49    152.72 o 
   6  14   2       23.36      -56.23    152.20 o 
  -4  15   2      127.14      190.92    195.17 o 
  -3  15   2      715.93      765.43    201.77 o 
  -2  15   2      503.65      720.38    171.38 o 
  -1  15   2      489.66      500.41    192.17 o 
   0  15   2      284.48      358.62    186.81 o 
   1  15   2     1020.09     1185.59    212.54 o 
   2  15   2       49.62      141.57    153.33 o 
   3  15   2     1041.83     1240.91    209.84 o 
   4  15   2       88.32      140.43    186.50 o 
  -2  16   2        3.67       -5.98    144.06 o 
  -1  16   2     1446.14     1731.70    210.04 o 
   0  16   2      144.12      211.15    166.54 o 
   1  16   2      235.46      146.24    193.05 o 
   2  16   2       59.79        9.24    191.13 o 
 -11   0   3      408.42       -9.06    291.03 o 
  -9   0   3     2426.99     2674.81    268.39 o 
  -7   0   3    43969.79    44527.80    757.76 o 
  -5   0   3     5574.73     6021.95    249.97 o 
  -3   0   3     5646.04     5813.66    126.86 o 
  -1   0   3    65395.06    63747.66    784.34 o 
   1   0   3      739.81      858.30     60.08 o 
   3   0   3     1636.81     1779.08    119.55 o 
   5   0   3    24579.41    27558.73    460.70 o 
   7   0   3    12155.46    12576.45    405.45 o 
   9   0   3      320.47      480.32    189.89 o 
  11   0   3      549.60      712.48    288.01 o 
 -12   1   3       68.84       98.38    165.00 o 
 -11   1   3     1845.16     1743.73    217.53 o 
 -10   1   3       10.78      148.26    168.49 o 
  -9   1   3     1409.65     1663.22    195.43 o 
  -8   1   3      215.10      258.18    148.64 o 
  -7   1   3       38.35       -1.54    121.63 o 
  -6   1   3     3713.88     3840.19    163.19 o 
  -5   1   3      119.25       62.45     80.42 o 
  -4   1   3     9010.21     9292.46    175.04 o 
  -3   1   3     8584.34     8787.81    150.46 o 
  -2   1   3    22787.50    23860.24    221.44 o 
  -1   1   3    66441.54    64507.56    357.10 o 
   0   1   3     5833.24     6130.81    107.04 o 
   1   1   3     1624.53     1615.97     51.26 o 
   2   1   3     9748.42    10058.27    205.23 o 
   3   1   3    40883.63    40895.03    743.81 o 
   4   1   3     5538.93     5508.93    162.72 o 
   5   1   3    35967.48    36542.03    375.89 o 
   6   1   3     1905.76     1888.35    124.22 o 
   7   1   3     6626.61     6082.88    202.73 o 
   8   1   3      649.65      743.47    155.67 o 
   9   1   3       16.38      122.06    174.62 o 
  10   1   3       11.49      -83.43    206.80 o 
  11   1   3       16.33       39.70    197.51 o 
  12   1   3       66.93      -65.36    201.43 o 
 -12   2   3      761.10      723.33    188.92 o 
 -11   2   3      308.85      230.63    248.16 o 
 -10   2   3        2.29       65.89    149.49 o 
  -9   2   3      179.32      311.38    130.31 o 
  -8   2   3      210.69      227.78    121.25 o 
  -7   2   3    21555.72    21694.04    384.89 o 
  -6   2   3      175.34      104.14     95.08 o 
  -5   2   3    12680.67    12745.45    241.12 o 
  -4   2   3     2744.97     2659.89     97.52 o 
  -3   2   3      383.11      464.68     72.88 o 
  -2   2   3      293.57      230.34     30.79 o 
  -1   2   3    35704.46    36596.70    229.41 o 
   0   2   3      586.77      658.32     34.63 o 
   1   2   3       63.91      123.28     32.20 o 
   2   2   3     2256.02     2424.93     62.94 o 
   3   2   3       34.38       29.39     45.13 o 
   4   2   3     9449.30     9157.81    152.86 o 
   5   2   3     2085.93     2286.06    127.06 o 
   6   2   3     1712.34     1688.14    135.06 o 
   7   2   3     3278.22     3438.31    168.11 o 
   8   2   3     1639.80     1787.49    174.15 o 
   9   2   3      726.31      622.26    165.99 o 
  10   2   3       56.28      235.80    141.48 o 
  11   2   3      120.24      -96.99    194.66 o 
 -11   3   3      677.38      579.57    194.84 o 
 -10   3   3        5.50       72.10    133.63 o 
  -9   3   3     1402.76     1408.87    233.82 o 
  -8   3   3      631.10      727.76    134.81 o 
  -7   3   3      595.12      512.69    153.36 o 
  -6   3   3    13276.82    13441.59    291.17 o 
  -5   3   3     3675.07     3268.56    204.06 o 
  -4   3   3    28223.96    28775.98    273.11 o 
  -3   3   3     3516.43     3639.58     99.10 o 
  -2   3   3    11981.62    12578.59    128.09 o 
  -1   3   3    63472.40    61615.70    710.19 o 
   0   3   3    16932.47    17544.51    134.66 o 
   1   3   3     2314.89     2504.60     61.37 o 
   2   3   3    75672.28    72774.49    376.13 o 
   3   3   3     8490.32     8360.47    122.52 o 
   4   3   3     6134.47     6206.85    126.35 o 
   5   3   3    12557.30    12334.77    186.68 o 
   6   3   3     2620.08     2821.28    120.62 o 
   7   3   3      274.28      180.33    125.76 o 
   8   3   3     3630.29     3489.46    255.25 o 
   9   3   3     2262.23     2058.78    189.80 o 
  10   3   3       78.49      165.55    165.61 o 
  11   3   3       13.09      159.40    176.44 o 
 -11   4   3      702.87      887.45    213.67 o 
 -10   4   3       93.08       92.04    134.99 o 
  -9   4   3      379.12      405.65    196.54 o 
  -8   4   3      124.01       74.35    117.82 o 
  -7   4   3     1179.60     1121.79    132.99 o 
  -6   4   3     6636.88     6468.68    212.63 o 
  -5   4   3    11448.76    11506.71    195.86 o 
  -4   4   3     3008.30     2664.99     97.74 o 
  -3   4   3     2005.25     2126.44     93.46 o 
  -2   4   3        6.87       15.79     40.69 o 
  -1   4   3     7930.05     7825.62    105.25 o 
   0   4   3     1001.08     1062.92     55.75 o 
   1   4   3     3969.64     4100.01     78.78 o 
   2   4   3     9849.54    10111.53    114.17 o 
   3   4   3     5105.98     4980.67    110.96 o 
   4   4   3     1255.64     1181.61     73.95 o 
   5   4   3     8606.94     8259.86    161.49 o 
   6   4   3      333.56      265.14     77.80 o 
   7   4   3      142.94      154.65     87.03 o 
   8   4   3     5258.92     5286.71    180.92 o 
   9   4   3     1298.51     1425.17    139.00 o 
  10   4   3      377.47      346.76    132.40 o 
  11   4   3      192.99      250.12    155.55 o 
 -11   5   3      162.49      206.22    200.91 o 
 -10   5   3      192.70      239.97    157.67 o 
  -9   5   3     1469.92     1462.69    176.71 o 
  -8   5   3       42.65      -89.94    113.39 o 
  -7   5   3       22.11       32.00    151.25 o 
  -6   5   3     2908.24     2812.76    145.10 o 
  -5   5   3     1755.06     1681.96    102.44 o 
  -4   5   3      608.27      727.00    119.77 o 
  -3   5   3    21039.77    21930.72    235.54 o 
  -2   5   3    14193.92    14015.30    220.51 o 
  -1   5   3     6214.68     6633.12    151.41 o 
   0   5   3      217.52      128.22     48.37 o 
   1   5   3      106.78      101.68     46.53 o 
   2   5   3    29451.42    28607.58    206.33 o 
   3   5   3     8333.21     8340.06    122.33 o 
   4   5   3     3040.81     3136.84    106.94 o 
   5   5   3       95.34      131.44     75.76 o 
   6   5   3       39.29       47.46     83.89 o 
   7   5   3     1592.06     1530.50    121.39 o 
   8   5   3      920.61      753.79    119.23 o 
   9   5   3     3216.92     2979.58    174.25 o 
  10   5   3       21.48      108.69    121.84 o 
  11   5   3        3.81       38.68    153.21 o 
 -11   6   3      972.91     1044.87    194.70 o 
 -10   6   3      146.32      126.32    138.13 o 
  -9   6   3      574.48      601.76    161.44 o 
  -8   6   3       12.76      174.73    135.52 o 
  -7   6   3        3.76        4.06    109.06 o 
  -6   6   3     7805.77     7702.87    264.86 o 
  -5   6   3     1213.96     1027.78     94.78 o 
  -4   6   3     5651.58     5471.84    115.68 o 
  -3   6   3     6410.57     6456.03    123.19 o 
  -2   6   3      563.53      635.74     51.37 o 
  -1   6   3      435.04      420.16     43.26 o 
   0   6   3      438.06      588.73     44.78 o 
   1   6   3     2232.13     2185.74     79.53 o 
   2   6   3     9893.71     9667.59    131.94 o 
   3   6   3      220.46      237.65     61.70 o 
   4   6   3       13.19        1.49     53.07 o 
   5   6   3     6216.72     6201.58    129.62 o 
   6   6   3     1027.66      960.63    104.76 o 
   7   6   3       86.04      128.36    101.81 o 
   8   6   3    10718.57    10727.18    260.69 o 
   9   6   3      581.03      515.97    126.26 o 
  10   6   3      182.85      195.74    120.86 o 
  11   6   3      408.81      354.42    159.07 o 
 -10   7   3      448.10      451.58    168.69 o 
  -9   7   3      676.42      856.75    194.00 o 
  -8   7   3     1997.78     2056.49    212.84 o 
  -7   7   3      187.97       67.66    127.43 o 
  -6   7   3      307.81      248.86     85.49 o 
  -5   7   3       25.40       18.30     75.57 o 
  -4   7   3      388.77      454.79     65.68 o 
  -3   7   3    28503.35    28420.32    506.51 o 
  -2   7   3    39615.39    38972.30    420.85 o 
  -1   7   3     9384.81     9361.43    108.97 o 
   0   7   3     4306.71     4191.04     74.81 o 
   1   7   3     4357.04     4538.35     97.73 o 
   2   7   3     6065.88     5956.65    113.54 o 
   3   7   3    10861.01    10611.29    162.68 o 
   4   7   3     5856.84     5951.94    125.62 o 
   5   7   3     1970.11     2018.23     90.26 o 
   6   7   3      625.24      631.42    114.17 o 
   7   7   3      912.93      987.69    131.45 o 
   8   7   3      139.61       78.36    123.83 o 
   9   7   3     1331.99     1233.26    151.29 o 
  10   7   3      332.61      385.69    138.39 o 
 -10   8   3      219.81      331.41    196.87 o 
  -9   8   3      760.30      823.62    169.59 o 
  -8   8   3     2338.68     2234.92    153.30 o 
  -7   8   3      376.17      377.44    109.51 o 
  -6   8   3      358.29      416.86     87.44 o 
  -5   8   3      173.97      236.61     82.58 o 
  -4   8   3       99.58       80.73     77.94 o 
  -3   8   3       63.77       46.19     68.13 o 
  -2   8   3       47.97      -13.01     53.63 o 
  -1   8   3     2052.06     2015.59     92.70 o 
   0   8   3       18.00       48.61     44.15 o 
   1   8   3     8845.11     8826.14    145.62 o 
   2   8   3     5377.10     5398.06    120.08 o 
   3   8   3      743.69      773.95     79.04 o 
   4   8   3     1316.17     1320.64     92.53 o 
   5   8   3     2293.21     2327.96    134.38 o 
   6   8   3     3812.52     4072.54    166.43 o 
   7   8   3     1469.75     1592.54    133.73 o 
   8   8   3     6721.55     6718.76    210.53 o 
   9   8   3       30.75       67.22    141.06 o 
  10   8   3       41.75      -12.92    127.89 o 
 -10   9   3      104.26       -7.88    162.39 o 
  -9   9   3      202.93      337.16    162.22 o 
  -8   9   3      793.03      807.53    187.85 o 
  -7   9   3       30.06      -49.67    116.00 o 
  -6   9   3      212.54      245.16    121.34 o 
  -5   9   3       16.57        9.15     98.80 o 
  -4   9   3     1441.78     1481.02    126.32 o 
  -3   9   3     6239.12     5555.55    161.62 o 
  -2   9   3     5908.39     6272.17    200.79 o 
  -1   9   3    17617.82    17567.11    216.71 o 
   0   9   3      991.30     1185.64     92.13 o 
   1   9   3     1024.29     1023.20     84.72 o 
   2   9   3     2135.23     2064.68     92.36 o 
   3   9   3     1469.75     1345.83    100.09 o 
   4   9   3     3273.12     3103.60    135.62 o 
   5   9   3     1527.87     1609.22    133.58 o 
   6   9   3        3.48      -18.74    115.91 o 
   7   9   3      341.11      402.87    130.78 o 
   8   9   3      168.57      230.46    165.93 o 
   9   9   3      102.47      269.84    133.35 o 
  10   9   3      756.78      849.33    209.52 o 
  -9  10   3      498.51      658.77    176.26 o 
  -8  10   3     1641.85     1661.69    214.07 o 
  -7  10   3      630.87      759.66    145.83 o 
  -6  10   3      139.68       56.47    109.91 o 
  -5  10   3      614.70      742.59    118.07 o 
  -4  10   3     5224.10     4964.99    164.87 o 
  -3  10   3       82.86      163.47     95.22 o 
  -2  10   3      771.78      648.14    110.07 o 
  -1  10   3       12.15       55.90     90.41 o 
   0  10   3     2316.60     2265.52    115.31 o 
   1  10   3      578.31      635.23     94.62 o 
   2  10   3      470.26      493.10     82.92 o 
   3  10   3        9.78       15.02    103.71 o 
   4  10   3     1087.17     1110.44    117.74 o 
   5  10   3     2255.32     2405.54    140.02 o 
   6  10   3     3100.54     2958.18    156.65 o 
   7  10   3      215.97      247.86    133.04 o 
   8  10   3      466.81      466.78    130.67 o 
   9  10   3      144.39      170.53    123.50 o 
  -8  11   3      505.89      437.76    170.22 o 
  -7  11   3      404.45      482.90    187.77 o 
  -6  11   3      178.85      169.53    118.00 o 
  -5  11   3      498.18      680.85    120.01 o 
  -4  11   3     1125.92     1088.90    121.90 o 
  -3  11   3      305.06      135.30    101.66 o 
  -2  11   3      772.51      884.08    113.38 o 
  -1  11   3      757.92      803.71    119.21 o 
   0  11   3     1261.03     1343.33    122.69 o 
   1  11   3     4357.89     4657.49    140.69 o 
   2  11   3      612.77      476.42    105.86 o 
   3  11   3      865.82     1067.79    127.54 o 
   4  11   3     4454.43     4430.33    175.01 o 
   5  11   3      206.78      127.61    120.72 o 
   6  11   3      391.28      347.63    119.09 o 
   7  11   3       32.93      -40.70    115.62 o 
   8  11   3       10.96      -90.95    146.63 o 
  -8  12   3        9.97     -113.52    159.87 o 
  -7  12   3      618.28      663.64    173.27 o 
  -6  12   3       11.90      100.73    135.00 o 
  -5  12   3      449.17      538.36    124.07 o 
  -4  12   3     3496.48     3285.77    162.87 o 
  -3  12   3       42.88        1.94    102.31 o 
  -2  12   3       33.97      -14.29    100.07 o 
  -1  12   3       28.18      -52.63     86.53 o 
   0  12   3     1401.55     1124.98    172.70 o 
   1  12   3     1130.90     1214.32    172.67 o 
   2  12   3      784.82      909.70    149.38 o 
   3  12   3      582.09      478.92    143.25 o 
   4  12   3      197.90      107.46    130.12 o 
   5  12   3     1956.57     1941.10    181.49 o 
   6  12   3      740.39      680.57    140.03 o 
   7  12   3       15.93      -62.46    142.53 o 
   8  12   3        1.05      231.34    187.63 o 
  -7  13   3      182.02       13.25    160.85 o 
  -6  13   3       70.74       77.08    152.68 o 
  -5  13   3     1144.81      986.66    174.40 o 
  -4  13   3       71.99       14.19    139.01 o 
  -3  13   3     1657.59     1611.85    164.64 o 
  -2  13   3     1203.15     1036.96    148.08 o 
  -1  13   3       82.38      195.38    138.72 o 
   0  13   3      183.65      379.73    167.16 o 
   1  13   3     4808.98     5195.04    250.34 o 
   2  13   3     1319.55     1247.88    151.62 o 
   3  13   3     3413.06     3570.38    271.41 o 
   4  13   3     2646.15     2666.68    238.95 o 
   5  13   3        8.43      -63.22    138.34 o 
   6  13   3      604.52      712.56    162.68 o 
   7  13   3       70.36      -45.28    242.42 o 
  -6  14   3      249.54      216.71    197.32 o 
  -5  14   3      930.81     1001.28    205.14 o 
  -4  14   3     1319.68     1304.25    185.47 o 
  -3  14   3      298.35      291.00    158.39 o 
  -2  14   3       16.23      -24.66    145.69 o 
  -1  14   3      428.88      317.57    136.30 o 
   0  14   3     1110.21     1342.72    218.42 o 
   1  14   3      162.31      392.06    175.89 o 
   2  14   3     1972.26     2116.50    196.61 o 
   3  14   3        0.39      -74.35    144.57 o 
   4  14   3       65.51      163.63    151.88 o 
   5  14   3       65.18       73.02    180.73 o 
  -4  15   3       32.59       23.50    142.26 o 
  -3  15   3      345.79      349.32    168.94 o 
  -2  15   3      216.93      169.29    188.01 o 
  -1  15   3      100.03      -64.34    179.90 o 
   0  15   3        7.69       -6.34    150.11 o 
   1  15   3        4.32       59.54    149.97 o 
   2  15   3     1102.01     1108.07    205.43 o 
   3  15   3      765.88      688.10    154.72 o 
   4  15   3      395.37      419.51    195.54 o 
  -1  16   3      115.30      151.24    197.95 o 
   0  16   3      498.96      552.99    244.69 o 
   1  16   3        1.40      125.29    191.22 o 
 -12   0   4      808.26      626.44    340.24 o 
 -10   0   4     1422.84     1521.87    258.42 o 
  -8   0   4       27.23     -140.68    169.97 o 
  -6   0   4    36238.02    36823.07    644.85 o 
  -4   0   4    16974.23    16785.61    245.21 o 
  -2   0   4    36090.21    36979.47    242.49 o 
   0   0   4    40986.79    40464.53    602.74 o 
   2   0   4    81319.60    79537.00    472.40 o 
   4   0   4     8221.27     8257.51    221.89 o 
   6   0   4     3519.95     3319.67    211.93 o 
   8   0   4    20521.36    21297.38    550.06 o 
  10   0   4       29.59      -83.02    177.82 o 
 -12   1   4      154.73      165.48    226.94 o 
 -11   1   4      201.37      416.93    187.53 o 
 -10   1   4     8019.48     8389.07    332.94 o 
  -9   1   4       10.82      -26.83    135.71 o 
  -8   1   4       30.21       90.29    143.35 o 
  -7   1   4      398.01      360.96    155.48 o 
  -6   1   4     2344.52     2167.63    150.32 o 
  -5   1   4     7080.07     6968.22    194.13 o 
  -4   1   4     1490.42     1493.40    105.72 o 
  -3   1   4     3207.25     3257.69     67.95 o 
  -2   1   4     6145.46     6193.71     68.14 o 
  -1   1   4    38732.27    39529.75    278.37 o 
   0   1   4     6505.59     6493.11     59.46 o 
   1   1   4     5840.48     6316.38     79.93 o 
   2   1   4     2775.34     2934.76     77.13 o 
   3   1   4     9231.79     9403.31    119.82 o 
   4   1   4    46792.70    44508.76    944.83 o 
   5   1   4     2841.63     2998.18    131.79 o 
   6   1   4     5350.30     5159.58    175.47 o 
   7   1   4       88.69      103.62    121.99 o 
   8   1   4     1050.74      984.51    157.90 o 
   9   1   4      190.11      -34.05    167.40 o 
  10   1   4     3214.15     3607.58    243.06 o 
  11   1   4       84.91       43.32    189.76 o 
 -12   2   4      545.50      575.70    242.45 o 
 -11   2   4      161.23       59.58    160.38 o 
 -10   2   4     1046.01      840.21    193.14 o 
  -9   2   4       80.12      374.34    224.01 o 
  -8   2   4     1014.18     1045.85    158.14 o 
  -7   2   4     3090.96     3125.89    184.06 o 
  -6   2   4    20070.93    19897.29    529.38 o 
  -5   2   4    15029.40    14429.90    207.72 o 
  -4   2   4    32566.02    32333.37    290.77 o 
  -3   2   4     1680.14     1655.77     65.70 o 
  -2   2   4    19918.68    20333.05    175.75 o 
  -1   2   4    33724.70    34645.75    171.16 o 
   0   2   4    21061.12    21424.71    171.91 o 
   1   2   4    19440.06    19878.85    116.07 o 
   2   2   4    14825.80    15435.08    136.54 o 
   3   2   4    12956.75    13485.57    147.40 o 
   4   2   4     4710.63     4910.28    183.14 o 
   5   2   4        5.41       49.60     69.38 o 
   6   2   4      132.13        4.41    104.36 o 
   7   2   4      154.45      150.16    123.43 o 
   8   2   4     8756.25     9005.91    370.43 o 
   9   2   4      428.97      447.05    133.39 o 
  10   2   4      488.67      722.09    176.52 o 
  11   2   4      289.10      349.20    202.81 o 
 -11   3   4     1301.44     1468.98    225.49 o 
 -10   3   4     1258.96     1343.20    186.19 o 
  -9   3   4      214.29      177.46    145.66 o 
  -8   3   4      235.55      522.77    147.23 o 
  -7   3   4     1018.53     1128.75    148.39 o 
  -6   3   4      488.97      533.83    122.32 o 
  -5   3   4    19454.73    19137.54    304.36 o 
  -4   3   4     3476.69     3185.33    106.29 o 
  -3   3   4    17120.74    16385.14    166.56 o 
  -2   3   4      655.72      672.25     36.16 o 
  -1   3   4     9853.55    10866.96    114.70 o 
   0   3   4    55502.62    54862.50    388.04 o 
   1   3   4     1382.71     1364.34     40.25 o 
   2   3   4     7020.27     7078.88    105.52 o 
   3   3   4    18425.43    19074.88    198.41 o 
   4   3   4    36071.25    36043.96    758.28 o 
   5   3   4     3612.99     3893.19    158.66 o 
   6   3   4     8827.37     8559.56    172.12 o 
   7   3   4     3515.00     3477.65    149.35 o 
   8   3   4      579.18      651.84    128.07 o 
   9   3   4      657.89      849.34    128.69 o 
  10   3   4     3119.92     3235.90    187.47 o 
  11   3   4      301.01      276.74    138.46 o 
 -11   4   4      321.02      195.86    174.52 o 
 -10   4   4     1076.37     1401.48    189.75 o 
  -9   4   4        1.36      -33.89    142.53 o 
  -8   4   4      848.17      819.73    178.02 o 
  -7   4   4      361.53      430.84    158.07 o 
  -6   4   4     4751.53     4919.82    154.54 o 
  -5   4   4    10467.83    10181.12    188.55 o 
  -4   4   4    26318.42    26342.73    378.00 o 
  -3   4   4     1453.04     1350.89     67.20 o 
  -2   4   4     6136.03     6577.92    110.86 o 
  -1   4   4     8557.43     8873.56    116.96 o 
   0   4   4    28165.51    27457.60    191.16 o 
   1   4   4    38112.35    37558.14    227.96 o 
   2   4   4     3372.87     3610.46     79.45 o 
   3   4   4     9028.63     9313.09    279.19 o 
   4   4   4      639.68      692.37    121.21 o 
   5   4   4      138.89      126.14     71.81 o 
   6   4   4     9448.04     9381.99    189.59 o 
   7   4   4       98.73       81.66    104.46 o 
   8   4   4      432.87      489.15    113.60 o 
   9   4   4     2627.90     2499.40    154.84 o 
  10   4   4      880.77     1103.97    206.84 o 
  11   4   4      225.08      327.42    173.74 o 
 -11   5   4     1124.39     1030.80    220.24 o 
 -10   5   4       18.16      158.76    187.66 o 
  -9   5   4      671.72      746.98    187.08 o 
  -8   5   4     1614.38     1616.49    174.33 o 
  -7   5   4      532.94      388.16    134.46 o 
  -6   5   4       86.19      117.87     95.22 o 
  -5   5   4     7304.37     7062.62    185.94 o 
  -4   5   4     7083.33     6654.69    150.01 o 
  -3   5   4       52.01      109.50     58.65 o 
  -2   5   4     3138.01     3116.43     85.21 o 
  -1   5   4    15579.40    14665.19    157.42 o 
   0   5   4    17147.37    17156.93    164.58 o 
   1   5   4     5045.21     5092.43     94.51 o 
   2   5   4    13836.05    13847.30    168.64 o 
   3   5   4     2095.25     2358.01     80.69 o 
   4   5   4     2235.05     2150.96    100.96 o 
   5   5   4     1910.22     1830.64     95.92 o 
   6   5   4     2003.68     1962.71    114.79 o 
   7   5   4     8888.40     8868.42    207.89 o 
   8   5   4      711.32      842.08    119.93 o 
   9   5   4      297.13      444.36    134.54 o 
  10   5   4      735.64      690.70    125.80 o 
  11   5   4      219.54      268.59    175.74 o 
 -11   6   4      291.34      266.69    154.75 o 
 -10   6   4      446.20      400.08    148.73 o 
  -9   6   4      202.48      297.09    154.87 o 
  -8   6   4       11.11       -9.13    162.15 o 
  -7   6   4      193.90       90.68    153.12 o 
  -6   6   4     4921.29     4989.84    161.72 o 
  -5   6   4      558.79      410.49     93.39 o 
  -4   6   4      163.67      215.74     81.35 o 
  -3   6   4    11913.92    12320.02    150.94 o 
  -2   6   4      781.46      740.37     50.01 o 
  -1   6   4      735.82      781.25     72.23 o 
   0   6   4     9091.62     8624.91    129.01 o 
   1   6   4    12795.03    12668.48    151.04 o 
   2   6   4     1653.26     1832.53     79.30 o 
   3   6   4     3236.47     3203.05     94.70 o 
   4   6   4     7245.60     7325.24    129.99 o 
   5   6   4      396.51      384.78     67.75 o 
   6   6   4     5652.00     5652.90    162.53 o 
   7   6   4       22.79        9.12     89.40 o 
   8   6   4       50.72      280.69    114.83 o 
   9   6   4     2157.10     2163.41    155.62 o 
  10   6   4      333.47      416.38    194.52 o 
  11   6   4      139.07      200.19    202.91 o 
 -10   7   4      101.65      -49.64    185.43 o 
  -9   7   4      689.16      920.17    176.43 o 
  -8   7   4     2413.57     2535.68    195.57 o 
  -7   7   4       28.57       -9.57     99.58 o 
  -6   7   4      852.58      736.06    124.48 o 
  -5   7   4     2115.64     2016.32    107.21 o 
  -4   7   4      437.41      412.69     77.82 o 
  -3   7   4     3415.38     3342.37     90.92 o 
  -2   7   4    15445.14    14972.93    216.40 o 
  -1   7   4     4814.67     4837.91    118.41 o 
   0   7   4     4364.45     4397.33    109.32 o 
   1   7   4    13975.06    13905.08    169.90 o 
   2   7   4      313.36      377.69     64.98 o 
   3   7   4      138.55      152.26     71.20 o 
   4   7   4      498.45      592.60     73.60 o 
   5   7   4      570.19      617.03     78.22 o 
   6   7   4      483.42      500.05    113.00 o 
   7   7   4      623.13      743.77    125.70 o 
   8   7   4      277.32      300.98    105.29 o 
   9   7   4      320.91      614.70    139.78 o 
  10   7   4       27.16      -19.27    157.55 o 
 -10   8   4       59.35      121.83    195.42 o 
  -9   8   4        5.99      121.24    152.50 o 
  -8   8   4      119.93      178.85    144.91 o 
  -7   8   4       21.79       29.64    100.30 o 
  -6   8   4     2987.83     2929.07    153.05 o 
  -5   8   4       51.40       62.42    100.06 o 
  -4   8   4     2982.48     3073.48    130.82 o 
  -3   8   4     3867.24     3833.25    129.03 o 
  -2   8   4    14567.18    14268.33    195.52 o 
  -1   8   4     5744.08     5509.81    129.77 o 
   0   8   4     5877.28     5775.27    128.35 o 
   1   8   4      195.10      160.26     69.27 o 
   2   8   4      461.60      413.35     71.31 o 
   3   8   4       56.58       17.71     77.40 o 
   4   8   4      257.90      268.75     73.54 o 
   5   8   4      339.73      317.35     95.70 o 
   6   8   4     3351.68     3704.21    154.96 o 
   7   8   4      972.73      918.79    123.78 o 
   8   8   4       15.93       73.58    128.69 o 
   9   8   4      244.84      380.21    166.56 o 
  10   8   4       34.76       78.17    156.62 o 
 -10   9   4      215.21      207.02    203.86 o 
  -9   9   4     1316.28     1314.27    188.78 o 
  -8   9   4     1335.94     1430.15    206.15 o 
  -7   9   4      321.06      336.77    122.82 o 
  -6   9   4      170.09      114.33     98.98 o 
  -5   9   4      922.96      758.40    108.16 o 
  -4   9   4      168.82      146.33     88.19 o 
  -3   9   4       59.89      -33.98     99.91 o 
  -2   9   4     4489.54     4271.42    152.30 o 
  -1   9   4      443.73      393.58     76.79 o 
   0   9   4     9047.49     9225.62    182.14 o 
   1   9   4      226.14      226.62     77.03 o 
   2   9   4     1522.31     1581.80     94.21 o 
   3   9   4      876.43      828.63     89.48 o 
   4   9   4       41.40       24.86     75.75 o 
   5   9   4      543.74      510.87    117.16 o 
   6   9   4     1177.11      973.82    122.05 o 
   7   9   4      244.69      357.86    130.58 o 
   8   9   4       27.00       20.93    117.76 o 
   9   9   4       62.84      -19.03    186.48 o 
  -9  10   4      452.61      414.17    331.33 o 
  -8  10   4      190.88      173.10    154.18 o 
  -7  10   4       17.75     -126.84    131.52 o 
  -6  10   4      555.15      502.84    121.28 o 
  -5  10   4      124.86      118.59    105.55 o 
  -4  10   4      367.49      298.24     96.60 o 
  -3  10   4       51.19       14.60     92.73 o 
  -2  10   4     4115.96     3843.53    249.85 o 
  -1  10   4     1997.66     2049.14    110.29 o 
   0  10   4      500.09      374.70     92.33 o 
   1  10   4      353.34      400.25     91.84 o 
   2  10   4      655.56      620.33     94.66 o 
   3  10   4     2987.91     2879.46    124.33 o 
   4  10   4        2.35      -10.53     99.35 o 
   5  10   4     2950.65     3039.11    157.85 o 
   6  10   4     1065.02     1127.62    139.06 o 
   7  10   4     1266.88     1335.87    139.97 o 
   8  10   4        2.12       35.28    131.89 o 
   9  10   4       52.75     -115.54    193.18 o 
  -8  11   4      282.09      269.77    164.13 o 
  -7  11   4      623.84      726.92    169.77 o 
  -6  11   4      563.93      645.29    131.52 o 
  -5  11   4       45.95       47.99     90.40 o 
  -4  11   4      604.56      539.15    124.46 o 
  -3  11   4        7.10        8.91    112.03 o 
  -2  11   4      286.19      210.42    113.29 o 
  -1  11   4       19.52     -135.00    107.15 o 
   0  11   4      762.39      758.62    104.05 o 
   1  11   4     2682.95     2346.13    114.73 o 
   2  11   4     1051.64     1074.80     99.84 o 
   3  11   4      719.22      546.81    123.07 o 
   4  11   4     3774.41     3665.07    168.56 o 
   5  11   4      372.44      284.35    124.81 o 
   6  11   4        2.58       89.74    126.09 o 
   7  11   4      880.01      911.44    149.10 o 
   8  11   4      172.41      326.62    194.14 o 
  -8  12   4      504.62      476.09    209.88 o 
  -7  12   4      609.09      579.62    157.71 o 
  -6  12   4     3647.04     3905.04    198.16 o 
  -5  12   4        1.82      -94.78    113.86 o 
  -4  12   4      443.05      417.87    109.59 o 
  -3  12   4      268.01      168.62    100.37 o 
  -2  12   4        1.60       31.44    115.77 o 
  -1  12   4     1163.02     1139.68    123.07 o 
   0  12   4     1372.08     1633.47    119.01 o 
   1  12   4     1370.55     1446.42    109.66 o 
   2  12   4      808.07      817.52    125.61 o 
   3  12   4      101.15       70.37    114.66 o 
   4  12   4       28.64      -11.07    124.85 o 
   5  12   4      873.48      740.21    152.25 o 
   6  12   4       80.50       79.17    162.30 o 
   7  12   4       32.29       41.36    258.42 o 
  -7  13   4      323.72      371.37    175.87 o 
  -6  13   4      446.50      374.66    170.27 o 
  -5  13   4      132.60      163.87    173.74 o 
  -4  13   4      668.58      531.13    182.14 o 
  -3  13   4     1860.27     1800.22    181.05 o 
  -2  13   4     2600.23     2770.83    199.55 o 
  -1  13   4       11.80       76.38    135.10 o 
   0  13   4       23.34      -92.34    165.14 o 
   1  13   4      215.09      201.96    138.81 o 
   2  13   4      614.23      661.74    135.70 o 
   3  13   4     1907.89     2051.82    203.52 o 
   4  13   4     2986.20     3587.53    231.73 o 
   5  13   4      243.43      293.79    151.47 o 
   6  13   4      267.45      269.91    211.93 o 
  -5  14   4      363.84      243.36    163.29 o 
  -4  14   4       49.79      140.27    159.42 o 
  -3  14   4      647.61      687.53    164.03 o 
  -2  14   4        8.74      -75.55    143.77 o 
  -1  14   4      120.11       39.73    171.05 o 
   0  14   4     2998.70     3204.74    217.48 o 
   1  14   4      747.27      759.69    185.68 o 
   2  14   4       41.92       -4.46    169.63 o 
   3  14   4      392.04      620.78    183.26 o 
   4  14   4      190.36      263.30    155.80 o 
   5  14   4        9.73       60.62    152.55 o 
  -4  15   4       14.40      -65.47    192.04 o 
  -3  15   4      657.99      702.94    203.50 o 
  -2  15   4      484.50      448.62    168.81 o 
  -1  15   4       63.83      105.40    155.69 o 
   0  15   4      111.00      248.92    160.55 o 
   1  15   4      148.19      189.63    157.63 o 
   2  15   4      344.82      316.40    189.10 o 
   3  15   4     2121.62     2470.44    216.23 o 
   4  15   4      232.46      399.98    195.97 o 
   0  16   4      657.42      429.15    174.60 o 
 -11   0   5      124.32      -12.08    215.55 o 
  -9   0   5     5806.17     5570.31    343.26 o 
  -7   0   5      776.61      587.49    237.90 o 
  -5   0   5    14913.13    15360.25    409.07 o 
  -3   0   5      304.63      438.20     57.94 o 
  -1   0   5    43576.65    43087.77    254.35 o 
   1   0   5    15677.19    16797.29    273.22 o 
   3   0   5      685.71      704.30     65.81 o 
   5   0   5      210.89      203.48    122.87 o 
   7   0   5     2471.50     2950.75    250.88 o 
   9   0   5      922.61     1017.70    254.50 o 
 -12   1   5       11.99      -41.49    163.65 o 
 -11   1   5       45.37      116.97    177.38 o 
 -10   1   5        8.96       49.16    196.54 o 
  -9   1   5     1617.99     1458.33    171.84 o 
  -8   1   5     2180.11     1983.56    185.12 o 
  -7   1   5      119.51      109.93    133.14 o 
  -6   1   5     1014.34      943.13    146.18 o 
  -5   1   5     1101.76      947.17     86.29 o 
  -4   1   5       28.55       61.90     53.15 o 
  -3   1   5    15996.07    15668.44    121.86 o 
  -2   1   5      227.11      193.13     34.34 o 
  -1   1   5    75618.35    72679.12    534.63 o 
   0   1   5      897.24      960.26     54.59 o 
   1   1   5    28624.92    30490.02    497.28 o 
   2   1   5       31.19       51.65     31.92 o 
   3   1   5      219.46      238.87     46.28 o 
   4   1   5       11.84       96.19     69.34 o 
   5   1   5    54527.41    51556.74    963.51 o 
   6   1   5      876.03      788.24     90.84 o 
   7   1   5      418.08      338.49    125.19 o 
   8   1   5      175.10      239.03    139.63 o 
   9   1   5      621.07      591.48    173.02 o 
  10   1   5      760.43      530.06    165.39 o 
  11   1   5     2260.54     2363.26    337.82 o 
 -11   2   5      124.00       90.74    186.72 o 
 -10   2   5      439.45      417.34    180.43 o 
  -9   2   5     3366.06     3186.53    220.79 o 
  -8   2   5     2927.71     3130.74    217.16 o 
  -7   2   5      728.79      682.90    159.57 o 
  -6   2   5     4552.52     4608.48    148.23 o 
  -5   2   5     1340.34     1162.53     90.55 o 
  -4   2   5    37282.04    36194.16    311.34 o 
  -3   2   5     3314.52     3324.05     61.95 o 
  -2   2   5     8073.93     8629.54    120.20 o 
  -1   2   5    22567.63    23173.95    308.78 o 
   0   2   5     1983.24     2116.58     47.91 o 
   1   2   5     9914.84     9670.88     80.15 o 
   2   2   5     3938.64     4034.08     64.28 o 
   3   2   5      615.62      520.50     53.83 o 
   4   2   5     1411.42     1448.55     80.67 o 
   5   2   5      466.76      542.39     78.66 o 
   6   2   5     2998.83     3005.44    120.63 o 
   7   2   5     3606.22     3766.06    143.87 o 
   8   2   5     1904.55     2028.01    145.06 o 
   9   2   5     1627.82     1641.72    141.64 o 
  10   2   5      338.22      380.99    143.29 o 
  11   2   5      821.60      618.07    192.74 o 
 -11   3   5      128.76      193.26    168.15 o 
 -10   3   5      250.06      148.99    138.40 o 
  -9   3   5      893.29      880.81    164.43 o 
  -8   3   5     6761.58     6364.21    266.84 o 
  -7   3   5      241.41      304.65    131.53 o 
  -6   3   5     1386.11     1317.83    105.65 o 
  -5   3   5       81.84       43.37     73.85 o 
  -4   3   5     2105.11     2303.82    103.75 o 
  -3   3   5       97.53       58.56     61.79 o 
  -2   3   5      727.16      701.57     42.92 o 
  -1   3   5      618.42      652.77     41.02 o 
   0   3   5      192.83      349.17     58.92 o 
   1   3   5    11003.77    10830.57     92.39 o 
   2   3   5     1057.49     1010.81     55.33 o 
   3   3   5     4626.29     4380.34     97.52 o 
   4   3   5     1443.70     1411.50     81.65 o 
   5   3   5    17096.74    16434.88    238.62 o 
   6   3   5     3019.75     2925.90    123.65 o 
   7   3   5      590.49      746.00     97.22 o 
   8   3   5     2155.73     1974.17    143.84 o 
   9   3   5     1881.07     1845.84    161.75 o 
  10   3   5     2144.95     1930.58    215.05 o 
  11   3   5     1237.58     1249.41    211.40 o 
 -11   4   5       43.10     -145.26    216.31 o 
 -10   4   5      269.92      453.04    150.30 o 
  -9   4   5      993.17     1068.61    194.72 o 
  -8   4   5     2171.71     1946.35    167.23 o 
  -7   4   5      487.96      732.60    128.79 o 
  -6   4   5     1114.92     1041.21    104.32 o 
  -5   4   5       22.71       45.03     83.37 o 
  -4   4   5    18210.53    18049.39    231.50 o 
  -3   4   5    15035.27    15367.70    176.07 o 
  -2   4   5      522.55      574.37     40.52 o 
  -1   4   5    14125.12    14253.85    147.52 o 
   0   4   5     2054.12     1888.12     67.19 o 
   1   4   5     3748.68     3800.52     63.58 o 
   2   4   5    16044.60    15638.47    169.94 o 
   3   4   5     1499.00     1549.46     77.80 o 
   4   4   5     1777.84     1761.88     85.26 o 
   5   4   5      162.78      178.00     72.84 o 
   6   4   5     3983.49     4096.03    139.61 o 
   7   4   5     1839.70     1749.88    127.10 o 
   8   4   5      550.42      715.61    124.68 o 
   9   4   5     1718.38     1930.88    154.89 o 
  10   4   5      224.46       74.14    176.86 o 
  11   4   5      314.32      328.52    166.30 o 
 -11   5   5        0.99      -70.22    142.72 o 
 -10   5   5     1663.30     1451.47    219.13 o 
  -9   5   5        1.82      -29.02    199.40 o 
  -8   5   5     3767.19     3866.77    216.47 o 
  -7   5   5      515.56      510.31    118.98 o 
  -6   5   5      220.47      323.31     87.03 o 
  -5   5   5       47.37       62.99     85.47 o 
  -4   5   5     4908.88     4961.57    132.40 o 
  -3   5   5    12019.76    11576.80    263.61 o 
  -2   5   5     9975.78     9486.75    138.06 o 
  -1   5   5      376.14      403.16     54.27 o 
   0   5   5    14256.36    13994.76    151.53 o 
   1   5   5    17122.36    17408.78    157.97 o 
   2   5   5    20008.35    19636.38    188.00 o 
   3   5   5    14555.10    14460.06    160.62 o 
   4   5   5     7807.40     7738.75    151.97 o 
   5   5   5       43.05       86.39     91.59 o 
   6   5   5      230.13      162.85     96.23 o 
   7   5   5      175.47      234.64    107.09 o 
   8   5   5     3102.89     3232.45    172.27 o 
   9   5   5     1408.84     1774.24    184.69 o 
  10   5   5     1430.06     1772.35    236.69 o 
  11   5   5      151.37      151.88    201.71 o 
 -11   6   5      847.94      588.36    185.97 o 
 -10   6   5        7.33       64.41    190.08 o 
  -9   6   5      108.91      222.91    181.37 o 
  -8   6   5       38.38      -47.15    119.81 o 
  -7   6   5      128.68       20.27    109.06 o 
  -6   6   5     1931.57     1952.27    126.38 o 
  -5   6   5     3509.45     3406.09    133.96 o 
  -4   6   5     4945.32     4843.77    191.59 o 
  -3   6   5      259.00      316.49     64.38 o 
  -2   6   5     8502.31     8888.10    102.72 o 
  -1   6   5     2110.35     1970.67     83.77 o 
   0   6   5    26602.87    25838.26    224.09 o 
   1   6   5     1655.59     1880.12     76.55 o 
   2   6   5    12073.57    11834.41    152.69 o 
   3   6   5     2990.16     2840.64     90.12 o 
   4   6   5     1001.13      953.25     79.03 o 
   5   6   5      524.04      588.34     77.10 o 
   6   6   5     2605.42     2566.21    135.24 o 
   7   6   5      164.27      277.27    112.36 o 
   8   6   5       32.31      -50.61    117.36 o 
   9   6   5     1954.19     2084.81    210.01 o 
  10   6   5       21.35      -55.06    181.67 o 
 -10   7   5     2454.81     2279.01    222.30 o 
  -9   7   5       45.07      169.41    187.68 o 
  -8   7   5     1157.04     1190.88    155.33 o 
  -7   7   5     1132.18     1193.19    123.80 o 
  -6   7   5        7.04       -5.03    102.47 o 
  -5   7   5      910.05      980.67    121.25 o 
  -4   7   5     2541.06     2360.50     97.48 o 
  -3   7   5     8346.23     8678.61    173.70 o 
  -2   7   5     7967.85     7826.70     99.20 o 
  -1   7   5       36.50      -23.28     60.03 o 
   0   7   5     1023.49      977.00     72.63 o 
   1   7   5       62.37       87.79     58.53 o 
   2   7   5     7033.72     7046.43    144.02 o 
   3   7   5     2794.08     2612.35     97.90 o 
   4   7   5     7479.73     7514.65    146.30 o 
   5   7   5     1543.62     1621.51     97.74 o 
   6   7   5      947.24      953.97     88.51 o 
   7   7   5      130.84      108.02    103.65 o 
   8   7   5        8.52       68.18    122.77 o 
   9   7   5       49.79      -71.16    121.84 o 
  10   7   5      854.11      906.07    210.15 o 
 -10   8   5       11.09      -26.29    160.11 o 
  -9   8   5     1344.09     1440.77    216.43 o 
  -8   8   5        8.10       69.34    127.85 o 
  -7   8   5     2672.96     2766.66    153.38 o 
  -6   8   5     2879.60     3009.03    156.32 o 
  -5   8   5     4838.20     4426.41    165.78 o 
  -4   8   5     3234.29     3119.86    128.94 o 
  -3   8   5     2365.81     2307.77    111.24 o 
  -2   8   5       36.32       14.32     67.63 o 
  -1   8   5    15147.92    14927.01    207.07 o 
   0   8   5    17285.76    16801.36    206.45 o 
   1   8   5     4058.26     4037.06    138.76 o 
   2   8   5     5936.44     5962.47    130.66 o 
   3   8   5     3204.97     3070.50    107.77 o 
   4   8   5      184.19      143.18     80.05 o 
   5   8   5        2.76      -68.15     80.96 o 
   6   8   5     1372.71     1255.05    130.47 o 
   7   8   5       43.81       33.71    111.24 o 
   8   8   5      193.22      169.34    143.27 o 
   9   8   5      898.02      827.82    177.81 o 
  10   8   5        0.99     -106.26    189.03 o 
  -9   9   5      118.81      177.73    151.10 o 
  -8   9   5     1081.51     1094.91    185.97 o 
  -7   9   5     1733.66     1720.90    149.66 o 
  -6   9   5       89.55       52.74     99.25 o 
  -5   9   5      733.16      636.97    107.16 o 
  -4   9   5     8119.91     7629.41    193.38 o 
  -3   9   5     1237.21     1134.66    105.84 o 
  -2   9   5       74.12      125.41     83.07 o 
  -1   9   5      532.64      429.61     84.59 o 
   0   9   5     4127.63     4105.05    129.55 o 
   1   9   5      475.05      511.58     89.04 o 
   2   9   5     6047.56     5925.03    140.18 o 
   3   9   5      572.01      610.05     85.37 o 
   4   9   5      369.91      434.83     84.74 o 
   5   9   5     1413.52     1336.46    120.89 o 
   6   9   5     5032.05     5273.60    236.45 o 
   7   9   5      473.61      330.75    168.15 o 
   8   9   5      914.72      718.92    189.51 o 
   9   9   5      294.35      429.48    197.10 o 
  -9  10   5      465.57      417.10    170.99 o 
  -8  10   5      117.21      226.95    143.51 o 
  -7  10   5      151.72      151.54    124.38 o 
  -6  10   5     1276.99     1394.06    139.84 o 
  -5  10   5      310.66      144.29    107.45 o 
  -4  10   5     1532.56     1457.74    120.95 o 
  -3  10   5      179.21      224.87    115.05 o 
  -2  10   5     1034.97      857.61    100.09 o 
  -1  10   5     6639.67     6582.31    191.51 o 
   0  10   5     2778.60     2738.98    119.43 o 
   1  10   5       29.06       -6.04     88.85 o 
   2  10   5     4230.29     4148.58    136.38 o 
   3  10   5     4001.43     3843.27    134.44 o 
   4  10   5      400.48      447.78    117.43 o 
   5  10   5       35.39      -47.41     99.94 o 
   6  10   5     1384.16     1374.00    132.89 o 
   7  10   5       81.51      134.65    230.65 o 
   8  10   5      647.72      623.95    195.37 o 
   9  10   5        1.43       50.24    199.18 o 
  -8  11   5      496.00      415.97    198.51 o 
  -7  11   5     1840.89     1726.59    162.33 o 
  -6  11   5       83.02      196.38    125.26 o 
  -5  11   5      228.74      209.42    130.11 o 
  -4  11   5     3871.18     3879.18    163.83 o 
  -3  11   5      707.29      608.31    115.81 o 
  -2  11   5       29.33      -25.79     99.06 o 
  -1  11   5      438.79      350.71     89.40 o 
   0  11   5     6285.54     6122.40    157.55 o 
   1  11   5      857.68      913.03    102.48 o 
   2  11   5    10272.60    10453.22    197.59 o 
   3  11   5      124.14      128.88     86.94 o 
   4  11   5      429.99      351.81    111.20 o 
   5  11   5     1922.58     1892.85    143.36 o 
   6  11   5     2717.81     2537.86    166.63 o 
   7  11   5       17.01      -50.91    142.41 o 
   8  11   5      736.71      767.47    182.35 o 
  -7  12   5      900.17      950.59    132.56 o 
  -6  12   5     2903.35     2922.89    190.80 o 
  -5  12   5     3174.60     3352.74    185.40 o 
  -4  12   5       41.53       37.31    111.66 o 
  -3  12   5     1508.94     1618.58    139.04 o 
  -2  12   5      157.57       45.27    108.30 o 
  -1  12   5      217.87      216.79    121.12 o 
   0  12   5     1246.57     1134.48    104.13 o 
   1  12   5     1368.06     1488.35    119.71 o 
   2  12   5      439.95      480.11    114.22 o 
   3  12   5     1820.16     1759.54    149.63 o 
   4  12   5       24.75      -20.58    110.34 o 
   5  12   5      127.23        0.09    128.37 o 
   6  12   5      324.59      396.15    152.54 o 
   7  12   5       46.19      -50.42    184.46 o 
  -6  13   5       30.78      156.74    132.64 o 
  -5  13   5        6.17      -64.67    119.84 o 
  -4  13   5      165.67       99.23    133.21 o 
  -3  13   5        0.24     -104.48    123.51 o 
  -2  13   5     1658.90     1707.29    133.33 o 
  -1  13   5       51.80       94.42    135.27 o 
   0  13   5      540.21      460.73    111.28 o 
   1  13   5      729.41      836.66    152.17 o 
   2  13   5     1674.60     1711.07    193.82 o 
   3  13   5      356.16      388.83    148.20 o 
   4  13   5     2400.82     2530.50    198.73 o 
   5  13   5      663.41      626.74    272.01 o 
   6  13   5        1.17      -53.44    255.71 o 
  -5  14   5     1139.97     1266.59    217.59 o 
  -4  14   5      412.21      386.31    276.09 o 
  -3  14   5      643.47      512.52    155.78 o 
  -2  14   5        0.37      -82.60    170.11 o 
  -1  14   5       57.31      -74.18    169.21 o 
   0  14   5      786.46      798.28    166.69 o 
   1  14   5      575.49      607.79    163.33 o 
   2  14   5        0.25      -40.45    168.18 o 
   3  14   5      114.16      115.18    171.66 o 
   4  14   5       27.28      106.07    193.37 o 
   5  14   5       39.02      -72.46    265.97 o 
  -4  15   5        4.28     -179.72    187.40 o 
  -3  15   5      172.83      235.08    165.96 o 
  -2  15   5     1811.28     2188.66    212.10 o 
  -1  15   5        6.08       -2.70    156.88 o 
   0  15   5       38.79       97.82    183.63 o 
   1  15   5      441.06      469.27    191.22 o 
   2  15   5      281.96      287.02    161.77 o 
   3  15   5     1186.51     1318.13    211.82 o 
 -10   0   6      640.49      659.04    288.31 o 
  -8   0   6     1785.98     1730.18    281.07 o 
  -6   0   6     9833.02     9264.03    336.31 o 
  -4   0   6    22541.97    22065.90    424.34 o 
  -2   0   6    47889.41    48919.34    306.95 o 
   0   0   6     3199.01     3401.64     66.36 o 
   2   0   6    15189.36    16065.49    165.61 o 
   4   0   6    47399.04    48713.41    412.27 o 
   6   0   6     8338.94     8729.20    220.56 o 
   8   0   6      179.36      162.72    212.84 o 
 -11   1   6      310.02      184.01    237.44 o 
 -10   1   6       56.63      -14.74    193.53 o 
  -9   1   6      286.53      198.30    139.23 o 
  -8   1   6     2679.53     2781.73    254.95 o 
  -7   1   6     3346.20     3213.43    180.10 o 
  -6   1   6      333.51      400.18     86.71 o 
  -5   1   6     4828.02     4779.31    138.88 o 
  -4   1   6       85.28      175.51     42.81 o 
  -3   1   6      663.81      580.75     45.43 o 
  -2   1   6    19824.83    20247.88    132.19 o 
  -1   1   6      850.97      863.92     39.98 o 
   0   1   6    11830.23    11590.30     89.46 o 
   1   1   6        4.15      110.45     42.11 o 
   2   1   6      322.27      350.86     31.16 o 
   3   1   6    12181.67    12548.86    140.62 o 
   4   1   6      540.37      683.25     63.05 o 
   5   1   6        4.34       56.47     66.48 o 
   6   1   6     4335.48     4386.13    141.57 o 
   7   1   6     1278.83     1245.42    118.24 o 
   8   1   6       24.70     -128.04     99.86 o 
   9   1   6      263.11      191.08    137.42 o 
  10   1   6     1780.97     1757.65    263.86 o 
  11   1   6       10.43      192.01    299.78 o 
 -11   2   6       41.47      101.11    183.23 o 
 -10   2   6        1.52      -27.43    146.90 o 
  -9   2   6       30.79       36.38    152.29 o 
  -8   2   6     2051.71     1991.64    180.76 o 
  -7   2   6      235.23      190.49    153.45 o 
  -6   2   6     3028.03     2895.04    163.91 o 
  -5   2   6      106.49       36.34     80.47 o 
  -4   2   6     1686.20     1708.98     84.14 o 
  -3   2   6    14727.74    14636.89    196.51 o 
  -2   2   6     5711.15     5595.77     73.50 o 
  -1   2   6     1263.90     1255.21     40.98 o 
   0   2   6        9.22       35.87     30.12 o 
   1   2   6     4819.00     4907.71     92.77 o 
   2   2   6      673.55      710.36     40.34 o 
   3   2   6      587.44      697.07     48.91 o 
   4   2   6    10154.96    10586.61    148.39 o 
   5   2   6      482.94      402.63     75.23 o 
   6   2   6     5537.54     5961.27    156.55 o 
   7   2   6     3756.91     3607.69    141.23 o 
   8   2   6        5.65        1.90    107.44 o 
   9   2   6        5.53      151.13    159.79 o 
  10   2   6       56.72      206.86    176.78 o 
  11   2   6      261.78      552.17    240.31 o 
 -11   3   6      634.75      563.74    203.23 o 
 -10   3   6        9.51      -69.98    171.17 o 
  -9   3   6      416.09      307.43    133.73 o 
  -8   3   6     1154.62     1088.70    149.40 o 
  -7   3   6    15077.65    15495.78    653.16 o 
  -6   3   6       12.96       37.97     84.00 o 
  -5   3   6    14683.13    14458.71    299.70 o 
  -4   3   6      478.54      449.97     71.89 o 
  -3   3   6     2059.66     1958.06     65.00 o 
  -2   3   6    12202.24    13126.98    104.01 o 
  -1   3   6      532.39      554.56     39.59 o 
   0   3   6       38.08       78.81     35.08 o 
   1   3   6     1579.13     1711.36     47.54 o 
   2   3   6    11330.45    11580.39    106.37 o 
   3   3   6     8831.44     9374.75    204.76 o 
   4   3   6     4532.24     4402.93    167.64 o 
   5   3   6     1205.55     1031.63     84.25 o 
   6   3   6     1464.25     1390.96    143.77 o 
   7   3   6     4314.05     4522.47    185.00 o 
   8   3   6      225.82      293.55    106.66 o 
   9   3   6      762.35     1074.76    181.50 o 
  10   3   6      886.33     1170.87    180.42 o 
  11   3   6      189.63       80.30    299.78 o 
 -11   4   6        9.30       57.13    183.67 o 
 -10   4   6       48.84     -104.34    185.41 o 
  -9   4   6       45.55       11.14    143.29 o 
  -8   4   6     2476.11     2476.91    210.70 o 
  -7   4   6        4.78      126.95    111.89 o 
  -6   4   6      532.06      490.79    105.42 o 
  -5   4   6      632.28      628.84     95.52 o 
  -4   4   6     2908.26     2863.57    107.82 o 
  -3   4   6      390.44      324.53     42.64 o 
  -2   4   6     5852.46     5699.15     81.35 o 
  -1   4   6     4422.07     4457.45     93.29 o 
   0   4   6     8057.03     8137.37     97.48 o 
   1   4   6    55941.40    55449.40    314.08 o 
   2   4   6    11283.83    11227.02    112.81 o 
   3   4   6      316.38      279.11     62.08 o 
   4   4   6      146.52      118.81     72.44 o 
   5   4   6        3.72      -15.82     74.15 o 
   6   4   6       17.34       52.16     93.92 o 
   7   4   6     7243.67     7055.57    178.74 o 
   8   4   6      132.32      130.33    154.32 o 
   9   4   6       33.02      104.59    166.26 o 
  10   4   6      262.75      381.38    164.16 o 
  11   4   6      185.86      407.56    245.14 o 
 -11   5   6       12.19       78.10    201.72 o 
 -10   5   6      966.50      878.55    166.28 o 
  -9   5   6     1113.09      945.79    196.40 o 
  -8   5   6      112.62      202.53    144.67 o 
  -7   5   6     5937.27     6042.89    203.88 o 
  -6   5   6       94.50       63.04     90.36 o 
  -5   5   6     8448.14     8447.46    311.69 o 
  -4   5   6     1952.32     1837.99     91.55 o 
  -3   5   6     3654.14     3490.40    100.38 o 
  -2   5   6     2646.45     2523.43     63.13 o 
  -1   5   6     2648.12     2487.84     83.79 o 
   0   5   6     1704.06     1694.81     70.53 o 
   1   5   6     7577.81     7604.39     89.48 o 
   2   5   6    11482.66    11539.96    120.42 o 
   3   5   6     1887.03     2003.07     76.80 o 
   4   5   6      348.27      319.19     66.30 o 
   5   5   6     5922.22     5674.40    155.82 o 
   6   5   6     1234.23     1260.73    115.89 o 
   7   5   6     4592.06     4447.86    161.80 o 
   8   5   6      326.74      210.20    134.85 o 
   9   5   6      247.95      194.02    171.73 o 
  10   5   6        4.06      157.62    235.63 o 
  11   5   6     1435.76     1621.79    303.11 o 
 -11   6   6        6.58       24.96    205.94 o 
 -10   6   6       72.22       62.42    191.79 o 
  -9   6   6      163.38      149.40    135.53 o 
  -8   6   6      506.35      466.25    135.97 o 
  -7   6   6      540.02      483.10    110.60 o 
  -6   6   6       67.78      100.25    118.04 o 
  -5   6   6     6318.41     6067.94    176.00 o 
  -4   6   6      747.16      784.45     87.35 o 
  -3   6   6        9.29      -35.83     75.32 o 
  -2   6   6     6769.30     6338.20     96.05 o 
  -1   6   6     5377.70     5529.64    120.29 o 
   0   6   6      108.49      163.50     67.16 o 
   1   6   6    60768.00    59352.30    290.78 o 
   2   6   6     2295.93     2138.20     86.26 o 
   3   6   6     2179.63     2178.73    112.25 o 
   4   6   6     6563.36     6367.06    169.68 o 
   5   6   6     1689.48     1593.31     93.90 o 
   6   6   6     4163.76     4031.34    215.42 o 
   7   6   6     7475.56     7057.38    254.99 o 
   8   6   6       87.52       90.65    133.91 o 
   9   6   6      231.18      194.22    150.58 o 
  10   6   6      526.39      338.47    192.17 o 
 -10   7   6     2040.03     1966.75    215.81 o 
  -9   7   6     3619.79     3838.44    243.23 o 
  -8   7   6      752.22      788.77    139.32 o 
  -7   7   6      704.20      690.60    107.32 o 
  -6   7   6      111.09       75.01    107.42 o 
  -5   7   6      783.11      733.11    120.87 o 
  -4   7   6     4644.43     4689.68    232.33 o 
  -3   7   6     7986.47     7857.23    154.12 o 
  -2   7   6     6102.59     6048.71    153.99 o 
  -1   7   6     5765.85     5897.77    131.97 o 
   0   7   6       61.69        3.37     70.51 o 
   1   7   6     1383.27     1265.68     74.15 o 
   2   7   6       46.74      -13.86     54.36 o 
   3   7   6       58.92       63.76     71.20 o 
   4   7   6     2551.93     2449.02    103.76 o 
   5   7   6     7012.95     7209.23    150.13 o 
   6   7   6      170.46      233.25     94.49 o 
   7   7   6     2567.48     2475.96    181.20 o 
   8   7   6        3.75      -82.07    138.49 o 
   9   7   6      367.98      316.75    148.86 o 
  10   7   6      787.71      840.31    211.12 o 
 -10   8   6      135.92      351.65    172.46 o 
  -9   8   6       41.33      -77.83    155.03 o 
  -8   8   6      233.79      285.27    131.28 o 
  -7   8   6       20.17      -19.81    116.03 o 
  -6   8   6      962.51      989.56    116.97 o 
  -5   8   6     1962.94     1955.19    121.82 o 
  -4   8   6       10.63       21.31     92.95 o 
  -3   8   6     5611.08     5761.52    172.69 o 
  -2   8   6       19.93       13.59     77.03 o 
  -1   8   6     3354.42     3095.68    112.80 o 
   0   8   6     5776.64     5492.11    129.36 o 
   1   8   6    11892.43    11959.30    177.93 o 
   2   8   6        0.39       11.14     73.29 o 
   3   8   6     8537.39     8967.23    163.14 o 
   4   8   6     3960.12     3714.72    122.88 o 
   5   8   6     3020.15     2973.68    117.26 o 
   6   8   6      457.86      488.85    108.78 o 
   7   8   6     2456.20     2257.36    255.56 o 
   8   8   6      250.65      256.89    149.62 o 
   9   8   6      949.26      987.81    186.68 o 
  10   8   6      125.85        4.40    169.56 o 
  -9   9   6     2110.01     2307.51    220.69 o 
  -8   9   6     1384.89     1122.28    140.90 o 
  -7   9   6      605.38      576.60    111.48 o 
  -6   9   6      365.99      432.60    101.18 o 
  -5   9   6      121.85       84.20    105.21 o 
  -4   9   6     2696.90     2700.38    154.10 o 
  -3   9   6     8465.77     8460.58    173.97 o 
  -2   9   6     1778.23     1689.97    106.90 o 
  -1   9   6     1173.11     1079.13     96.43 o 
   0   9   6      707.35      688.26     83.03 o 
   1   9   6     1508.48     1476.96    103.86 o 
   2   9   6      614.93      572.79     91.95 o 
   3   9   6     2041.28     2166.59    107.73 o 
   4   9   6     1876.30     1794.07    109.97 o 
   5   9   6     1298.52     1419.72    130.63 o 
   6   9   6      479.33      330.09    121.24 o 
   7   9   6     1927.39     2034.00    203.77 o 
   8   9   6        8.17      219.55    180.54 o 
   9   9   6      244.83      175.57    193.95 o 
  -9  10   6      352.70      592.28    207.73 o 
  -8  10   6      554.39      458.59    145.01 o 
  -7  10   6     1455.37     1450.35    142.25 o 
  -6  10   6      439.18      441.21    114.88 o 
  -5  10   6        2.07      -48.66    110.36 o 
  -4  10   6      534.42      461.07    125.97 o 
  -3  10   6     9302.50     9451.17    215.74 o 
  -2  10   6      398.27      336.38     87.67 o 
  -1  10   6    16937.28    16796.24    276.44 o 
   0  10   6     2894.21     3130.32    131.91 o 
   1  10   6      957.32      905.65     98.81 o 
   2  10   6       12.11       -4.85     84.73 o 
   3  10   6     9760.51     9691.76    183.76 o 
   4  10   6     1634.63     1644.55    132.06 o 
   5  10   6     2716.49     2748.46    156.20 o 
   6  10   6      200.87      151.62    136.96 o 
   7  10   6      587.45      501.41    156.07 o 
   8  10   6       22.71       54.61    186.54 o 
  -8  11   6      144.55      111.79    140.84 o 
  -7  11   6      388.93      420.45    138.51 o 
  -6  11   6     1768.33     1862.94    158.62 o 
  -5  11   6      293.26      306.20    118.93 o 
  -4  11   6       11.88      -17.80     94.56 o 
  -3  11   6     3451.87     3427.86    161.17 o 
  -2  11   6     2024.66     1778.77    166.02 o 
  -1  11   6      695.31      710.09    110.22 o 
   0  11   6       48.10       66.71     92.75 o 
   1  11   6     2264.43     2457.71    123.95 o 
   2  11   6        4.60      -18.25     88.41 o 
   3  11   6     2692.46     2887.80    157.81 o 
   4  11   6      200.14       64.73    119.47 o 
   5  11   6      847.36      874.57    178.92 o 
   6  11   6      374.86      271.70    173.54 o 
   7  11   6      328.99      328.81    186.86 o 
   8  11   6      319.55      493.44    205.69 o 
  -7  12   6      900.30     1172.29    161.21 o 
  -6  12   6       66.16      -12.09    124.22 o 
  -5  12   6     1118.03     1128.75    155.67 o 
  -4  12   6     1111.68     1089.13    134.99 o 
  -3  12   6     1065.65     1067.99    122.54 o 
  -2  12   6     1243.14     1290.04    144.43 o 
  -1  12   6     1984.89     2205.00    128.31 o 
   0  12   6       96.70       55.27    103.80 o 
   1  12   6       76.45       93.63     87.24 o 
   2  12   6        6.59      -71.62    105.63 o 
   3  12   6     2592.58     2560.30    163.28 o 
   4  12   6      574.85      520.09    133.47 o 
   5  12   6      322.06      323.23    132.95 o 
   6  12   6      231.83      373.28    185.92 o 
   7  12   6      313.82       76.55    192.18 o 
  -6  13   6     1462.93     1656.80    179.38 o 
  -5  13   6      725.89      824.46    145.59 o 
  -4  13   6      212.53      148.07    125.57 o 
  -3  13   6      605.90      438.69    123.95 o 
  -2  13   6      306.55      262.29    134.10 o 
  -1  13   6     2144.30     2147.90    153.93 o 
   0  13   6        3.28      -70.66    108.80 o 
   1  13   6      155.81      209.04    118.55 o 
   2  13   6        7.00       -1.98    113.60 o 
   3  13   6     1316.80     1265.57    181.45 o 
   4  13   6        7.98      -71.55    242.42 o 
   5  13   6     2713.20     2484.32    280.46 o 
   6  13   6      435.20      242.42    202.88 o 
  -5  14   6     2996.27     3376.29    261.60 o 
  -4  14   6       28.34       16.42    183.36 o 
  -3  14   6      294.46      324.42    157.71 o 
  -2  14   6       19.93       -9.31    148.37 o 
  -1  14   6      154.65      111.98    144.82 o 
   0  14   6      381.23      592.96    184.67 o 
   1  14   6      518.14      493.38    179.14 o 
   2  14   6      322.26      566.14    181.12 o 
   3  14   6       49.17      139.17    263.56 o 
   4  14   6       14.98      -14.49    191.71 o 
   5  14   6       94.92      111.10    206.80 o 
  -3  15   6       34.35      -26.82    153.26 o 
  -2  15   6        0.24      -19.31    135.89 o 
  -1  15   6     1887.27     2273.85    209.82 o 
   0  15   6      100.78       36.98    160.01 o 
   1  15   6        0.91       37.67    154.35 o 
   2  15   6       90.99      322.62    188.04 o 
 -11   0   7     2490.89     2733.99    380.39 o 
  -9   0   7     1123.89     1125.78    227.33 o 
  -7   0   7      679.94      301.60    221.89 o 
  -5   0   7    25540.92    25824.58    349.95 o 
  -3   0   7    15086.59    15388.50    185.15 o 
  -1   0   7     8851.73     8579.12    115.29 o 
   1   0   7    28235.24    28762.56    667.50 o 
   3   0   7     4000.99     4135.42    109.28 o 
   5   0   7     1397.81     1409.58    122.87 o 
   7   0   7     8126.10     8044.32    242.97 o 
   9   0   7     4445.73     4799.27    370.43 o 
  11   0   7      145.05      115.32    224.31 o 
 -11   1   7      111.05     -207.22    204.32 o 
 -10   1   7      330.22      374.82    200.51 o 
  -9   1   7      986.94      921.54    173.91 o 
  -8   1   7      115.06       86.02    145.58 o 
  -7   1   7     1042.27     1015.90    174.94 o 
  -6   1   7      222.40      362.73     91.50 o 
  -5   1   7     6086.51     6131.05    136.54 o 
  -4   1   7      870.23      822.52     52.45 o 
  -3   1   7    39315.46    37818.28    292.93 o 
  -2   1   7      979.40     1143.21     50.77 o 
  -1   1   7    17273.04    17185.30    117.70 o 
   0   1   7      337.62      348.11     32.98 o 
   1   1   7      738.53      623.77     48.46 o 
   2   1   7      501.38      477.90     52.45 o 
   3   1   7    23086.23    24303.55    231.07 o 
   4   1   7     5941.36     6075.81    114.34 o 
   5   1   7      663.91      671.70     70.19 o 
   6   1   7      442.81      399.17     79.56 o 
   7   1   7      690.00      673.45    101.90 o 
   8   1   7      840.17      817.45    128.70 o 
   9   1   7       71.84      209.62    136.60 o 
  10   1   7      449.67      469.51    178.86 o 
  11   1   7       66.14      129.56    184.61 o 
 -11   2   7     2325.37     2296.85    215.93 o 
 -10   2   7       13.07        2.56    165.54 o 
  -9   2   7      624.00      449.86    166.80 o 
  -8   2   7       12.80      -84.79    167.16 o 
  -7   2   7     3280.69     3263.56    188.99 o 
  -6   2   7      352.76      440.58    112.80 o 
  -5   2   7    12503.77    11896.96    347.20 o 
  -4   2   7      766.30      731.81     51.65 o 
  -3   2   7     3541.24     3649.06     70.70 o 
  -2   2   7     6406.37     5947.49    139.90 o 
  -1   2   7       22.66       44.53     32.39 o 
   0   2   7     5284.64     5458.23     71.13 o 
   1   2   7     3327.47     3509.97     72.57 o 
   2   2   7     3841.68     3966.93    147.29 o 
   3   2   7    11005.93    10875.28    115.13 o 
   4   2   7     2931.12     2874.18     83.23 o 
   5   2   7      531.17      548.33     72.06 o 
   6   2   7     3541.12     3631.67    128.90 o 
   7   2   7     4876.03     4944.54    162.99 o 
   8   2   7      274.79      165.88    128.08 o 
   9   2   7     4194.40     4655.56    371.33 o 
  10   2   7      189.44      462.81    291.33 o 
  11   2   7       74.86      -18.11    300.39 o 
 -11   3   7      269.97      149.16    190.83 o 
 -10   3   7       53.30      -59.45    201.41 o 
  -9   3   7       62.79      -93.00    142.71 o 
  -8   3   7      176.28      150.10    142.28 o 
  -7   3   7     6115.91     5846.89    226.79 o 
  -6   3   7      462.55      479.97     96.00 o 
  -5   3   7      206.05      280.58     99.80 o 
  -4   3   7     4769.06     4884.07    102.37 o 
  -3   3   7     9466.51     9844.49    181.82 o 
  -2   3   7     3143.48     2662.70     58.20 o 
  -1   3   7    22169.47    22557.25    224.70 o 
   0   3   7    17810.90    16985.12    187.56 o 
   1   3   7      455.90      434.11     38.07 o 
   2   3   7      403.55      373.35     42.61 o 
   3   3   7    28905.42    28343.07    217.38 o 
   4   3   7    10455.35    10675.00    139.65 o 
   5   3   7       80.91       25.35     68.23 o 
   6   3   7     2526.04     2516.32    121.55 o 
   7   3   7      143.25      180.06    119.42 o 
   8   3   7     5210.19     4911.55    230.41 o 
   9   3   7      568.42      429.89    170.31 o 
  10   3   7     1212.59     1295.44    259.93 o 
  11   3   7      154.28      345.67    245.44 o 
 -11   4   7      677.30      475.14    234.69 o 
 -10   4   7        4.62      -63.37    157.84 o 
  -9   4   7       15.00      -21.13    147.60 o 
  -8   4   7     1994.51     2075.65    205.64 o 
  -7   4   7     4817.88     4894.38    181.51 o 
  -6   4   7     4194.01     3940.94    155.57 o 
  -5   4   7      208.50      141.33     89.73 o 
  -4   4   7     6391.19     6443.61    141.43 o 
  -3   4   7     4711.88     4487.17     86.82 o 
  -2   4   7      103.80      103.71     38.86 o 
  -1   4   7    12374.93    11795.87    111.44 o 
   0   4   7      364.84      353.64     40.65 o 
   1   4   7       31.72       41.68     37.28 o 
   2   4   7    31458.91    30696.41    189.35 o 
   3   4   7    23897.74    23712.40    250.86 o 
   4   4   7     1330.44     1295.93     81.21 o 
   5   4   7      333.99      388.82     78.91 o 
   6   4   7     6346.65     6451.31    161.55 o 
   7   4   7      847.67     1029.08    154.42 o 
   8   4   7      775.71      551.37    164.36 o 
   9   4   7     1584.06     1662.22    196.45 o 
  10   4   7      194.63      323.94    296.16 o 
  11   4   7       37.09      134.34    312.16 o 
 -11   5   7      204.95      106.83    176.17 o 
 -10   5   7      300.90      394.39    263.56 o 
  -9   5   7      475.98      368.43    141.61 o 
  -8   5   7     3152.91     3137.85    166.05 o 
  -7   5   7     5671.42     5602.07    227.05 o 
  -6   5   7      235.48      301.42    121.50 o 
  -5   5   7     4231.94     4231.64    151.47 o 
  -4   5   7     2315.88     2325.89    105.51 o 
  -3   5   7      553.92      509.59     52.95 o 
  -2   5   7    10725.99    11268.14    449.95 o 
  -1   5   7    10984.68    11071.32    150.29 o 
   0   5   7    15202.79    15466.67    146.24 o 
   1   5   7      493.41      417.92     48.29 o 
   2   5   7       81.62       55.21     50.58 o 
   3   5   7      965.69      936.53     60.96 o 
   4   5   7      411.93      443.35     65.80 o 
   5   5   7     4895.60     4723.97    136.47 o 
   6   5   7      200.28      133.19    106.88 o 
   7   5   7       22.65      108.03    144.91 o 
   8   5   7     4042.95     4116.98    413.45 o 
   9   5   7       95.80       46.37    170.18 o 
  10   5   7      513.81      444.39    301.60 o 
 -10   6   7       14.24      -24.95    141.36 o 
  -9   6   7      821.14      922.65    201.46 o 
  -8   6   7     1169.03     1239.87    157.86 o 
  -7   6   7     2518.78     2477.40    155.84 o 
  -6   6   7     4218.19     4005.02    153.68 o 
  -5   6   7     1433.65     1406.59    117.74 o 
  -4   6   7     6429.44     6539.21    154.47 o 
  -3   6   7     4542.53     4335.66    123.60 o 
  -2   6   7     1080.07      944.16     81.02 o 
  -1   6   7     8175.35     7757.11    136.97 o 
   0   6   7     1086.62     1118.38     74.90 o 
   1   6   7     2019.89     1846.00     67.96 o 
   2   6   7    31184.46    29956.11    204.16 o 
   3   6   7     1058.47     1146.27     78.54 o 
   4   6   7        8.92       -6.59     68.74 o 
   5   6   7      717.23      766.90     86.65 o 
   6   6   7     4657.19     4762.32    211.17 o 
   7   6   7       21.23       94.45    146.89 o 
   8   6   7     1409.43     1376.03    155.01 o 
   9   6   7       19.18       56.51    171.98 o 
  10   6   7      274.86      422.71    164.67 o 
 -10   7   7      145.93      207.66    167.42 o 
  -9   7   7     1567.98     1728.69    223.23 o 
  -8   7   7     1705.31     1782.01    168.56 o 
  -7   7   7      282.60      361.89    110.92 o 
  -6   7   7       42.70      -30.89    104.94 o 
  -5   7   7      751.54      676.82    103.71 o 
  -4   7   7      780.16      851.39     86.47 o 
  -3   7   7      309.92      330.43     78.81 o 
  -2   7   7     8076.18     7943.58    148.52 o 
  -1   7   7     3865.88     3578.11    108.02 o 
   0   7   7        2.92       17.29     70.47 o 
   1   7   7     2364.38     2238.06     93.94 o 
   2   7   7      657.02      768.12     80.13 o 
   3   7   7     3346.73     3209.67    108.62 o 
   4   7   7       10.10       -9.02     65.99 o 
   5   7   7    10819.32    10679.05    214.69 o 
   6   7   7     4288.38     4360.83    167.06 o 
   7   7   7      708.38      680.45    117.46 o 
   8   7   7       90.98      164.97    170.42 o 
   9   7   7       21.51      -64.10    125.27 o 
  10   7   7      198.77      487.94    203.01 o 
 -10   8   7        3.20       -6.67    169.95 o 
  -9   8   7      450.38      368.32    209.22 o 
  -8   8   7      133.12      192.49    130.13 o 
  -7   8   7      407.24      360.35    123.96 o 
  -6   8   7      112.82      128.05    108.98 o 
  -5   8   7      252.61      227.29     99.39 o 
  -4   8   7        2.43      -73.43     97.55 o 
  -3   8   7      468.36      454.54     90.59 o 
  -2   8   7     2621.24     2598.91    109.88 o 
  -1   8   7       35.59      -12.13     76.91 o 
   0   8   7     1850.39     1802.30     94.50 o 
   1   8   7     7667.86     7540.78    150.08 o 
   2   8   7     6513.00     6363.64    141.29 o 
   3   8   7     1856.34     1754.31    102.45 o 
   4   8   7      575.01      565.21     90.76 o 
   5   8   7      136.63      166.80    111.91 o 
   6   8   7     1994.76     1923.55    135.79 o 
   7   8   7      116.77      214.66    164.15 o 
   8   8   7     1631.47     1790.56    256.61 o 
   9   8   7       87.06       93.38    192.44 o 
  -9   9   7      908.27      978.03    171.34 o 
  -8   9   7        5.38       45.70    129.41 o 
  -7   9   7      352.47      267.08    108.95 o 
  -6   9   7     1666.26     1852.82    139.24 o 
  -5   9   7       13.46       13.33     98.45 o 
  -4   9   7     3007.04     3008.76    152.10 o 
  -3   9   7        4.31       65.89     85.43 o 
  -2   9   7     1233.56     1269.96     98.81 o 
  -1   9   7        1.08      -60.49     76.79 o 
   0   9   7     2518.93     2885.17    122.77 o 
   1   9   7      650.42      449.26     90.44 o 
   2   9   7      280.72      175.66     85.46 o 
   3   9   7     2573.82     2538.13    114.57 o 
   4   9   7       11.39       24.50     98.06 o 
   5   9   7     2937.21     3013.23    149.03 o 
   6   9   7     2516.63     2430.90    185.07 o 
   7   9   7      890.67      666.09    183.20 o 
   8   9   7        2.07      -73.35    177.63 o 
   9   9   7       94.88       96.05    168.02 o 
  -9  10   7       19.00       10.89    162.57 o 
  -8  10   7      854.51      822.94    165.45 o 
  -7  10   7       28.91       -0.50    147.13 o 
  -6  10   7     1453.28     1654.10    149.54 o 
  -5  10   7      344.50      251.70    118.91 o 
  -4  10   7     1028.72      839.67    121.07 o 
  -3  10   7      457.24      413.02     92.47 o 
  -2  10   7     8638.31     8456.68    181.39 o 
  -1  10   7     1673.22     1646.96    119.36 o 
   0  10   7     7542.56     7511.63    171.29 o 
   1  10   7      880.79      899.59    106.68 o 
   2  10   7       52.71       -3.33     93.66 o 
   3  10   7     1291.89     1283.86    109.68 o 
   4  10   7     1172.32     1391.01    137.73 o 
   5  10   7      325.18      360.32    138.36 o 
   6  10   7      661.64      810.23    154.89 o 
   7  10   7       58.92       43.83    173.51 o 
   8  10   7      892.73      888.57    208.07 o 
  -8  11   7        5.59      -49.25    174.61 o 
  -7  11   7      316.57      297.58    125.36 o 
  -6  11   7     1976.43     2053.00    164.11 o 
  -5  11   7      799.03      795.81    132.90 o 
  -4  11   7      699.87      767.21    127.75 o 
  -3  11   7     1204.08      974.92    136.52 o 
  -2  11   7        3.25      -31.53     95.68 o 
  -1  11   7     1737.11     1907.52    128.05 o 
   0  11   7     2933.91     3126.97    135.78 o 
   1  11   7      989.94      786.49    110.25 o 
   2  11   7      284.67      173.27    100.69 o 
   3  11   7      289.53      253.83     95.58 o 
   4  11   7      127.22      328.86    138.88 o 
   5  11   7        8.75        8.23    163.17 o 
   6  11   7     1447.13     1515.37    182.92 o 
   7  11   7      130.64      158.40    186.41 o 
   8  11   7        4.28       41.80    199.05 o 
  -7  12   7      539.31      521.19    164.19 o 
  -6  12   7     1021.65     1122.60    166.27 o 
  -5  12   7       21.04       53.59    123.88 o 
  -4  12   7       39.89       -7.04    132.85 o 
  -3  12   7     1157.14     1006.73    134.58 o 
  -2  12   7      824.93      798.22    106.42 o 
  -1  12   7     2214.04     2327.12    128.22 o 
   0  12   7      623.17      584.98    105.72 o 
   1  12   7      438.25      337.70    101.82 o 
   2  12   7        0.34     -127.69    101.60 o 
   3  12   7      285.07      255.37    146.08 o 
   4  12   7      306.71      416.47    149.21 o 
   5  12   7      933.43      973.66    169.37 o 
   6  12   7       38.59      181.85    184.37 o 
   7  12   7       15.56      133.12    192.91 o 
  -6  13   7        2.78      -59.02    151.11 o 
  -5  13   7      385.28      251.73    136.64 o 
  -4  13   7      847.34      982.85    158.00 o 
  -3  13   7      281.35      209.69    126.62 o 
  -2  13   7       30.40       11.37    106.83 o 
  -1  13   7     1958.67     2112.75    143.38 o 
   0  13   7     2825.12     3163.03    154.06 o 
   1  13   7     1050.61     1108.30    128.27 o 
   2  13   7       11.75     -101.46    135.10 o 
   3  13   7       26.46      101.48    149.32 o 
   4  13   7      332.77      342.84    160.24 o 
   5  13   7      579.71      727.77    171.23 o 
   6  13   7      961.62      802.75    291.94 o 
  -5  14   7        1.06      -29.58    188.62 o 
  -4  14   7     2084.93     2222.45    254.05 o 
  -3  14   7       35.69       55.81    151.32 o 
  -2  14   7      466.92      637.86    166.76 o 
  -1  14   7        2.83       24.64    149.06 o 
   0  14   7      425.08      584.12    133.51 o 
   1  14   7       89.80       57.87    147.47 o 
   2  14   7      297.64      235.18    203.18 o 
   3  14   7      421.89      427.79    214.65 o 
   4  14   7        2.29     -248.16    184.46 o 
  -2  15   7      212.46      318.49    193.37 o 
  -1  15   7      572.53      441.85    193.89 o 
   0  15   7      835.29     1116.22    206.30 o 
   1  15   7       14.21       58.57    202.57 o 
   2  15   7       36.03      -43.17    280.46 o 
 -10   0   8     1372.04     1295.44    252.39 o 
  -8   0   8      756.62      701.31    194.72 o 
  -6   0   8     8631.38     8461.39    237.35 o 
  -4   0   8     3216.59     2760.01    108.32 o 
  -2   0   8     2301.63     2392.24     89.57 o 
   0   0   8     5445.61     6491.02     99.74 o 
   2   0   8    14378.99    14172.41    154.07 o 
   4   0   8    10728.22    10272.03    208.31 o 
   6   0   8     3677.23     3749.18    176.77 o 
   8   0   8     5589.01     6054.56    371.94 o 
  10   0   8     3951.88     4452.39    401.22 o 
 -11   1   8       20.09       80.23    208.74 o 
 -10   1   8      434.19      489.63    199.81 o 
  -9   1   8        7.24       59.32    145.09 o 
  -8   1   8     4585.32     4890.56    233.88 o 
  -7   1   8       16.02     -112.88    126.75 o 
  -6   1   8       41.43       39.24    114.42 o 
  -5   1   8      494.91      456.34     74.34 o 
  -4   1   8     9818.23     9631.75    119.11 o 
  -3   1   8      138.45       93.05     50.20 o 
  -2   1   8    91830.80    91878.79    347.61 o 
  -1   1   8     4344.79     4610.38     69.33 o 
   0   1   8     8857.42     9011.08    131.27 o 
   1   1   8      331.20      311.34     53.36 o 
   2   1   8       33.75       65.04     48.52 o 
   3   1   8      133.24      163.77     42.55 o 
   4   1   8    18972.15    18423.99    187.46 o 
   5   1   8      343.63      265.63     63.19 o 
   6   1   8     9278.00     9645.51    200.27 o 
   7   1   8       42.49      223.65    131.06 o 
   8   1   8       38.08       70.70    123.79 o 
   9   1   8      183.54      127.19    158.27 o 
  10   1   8        0.38      -37.41    167.77 o 
  11   1   8       10.35       68.79    163.28 o 
 -11   2   8       95.93       80.41    156.24 o 
 -10   2   8     2539.82     2539.04    226.54 o 
  -9   2   8      221.96      192.43    153.81 o 
  -8   2   8      962.36      981.84    149.64 o 
  -7   2   8      211.04      327.62    105.58 o 
  -6   2   8    11491.77    11068.44    213.30 o 
  -5   2   8      136.39      171.13     76.61 o 
  -4   2   8     2464.43     2451.82     75.88 o 
  -3   2   8     5994.70     5454.65     87.79 o 
  -2   2   8       11.92       32.05     44.06 o 
  -1   2   8    26678.38    26514.94    455.65 o 
   0   2   8     6619.34     6902.52     82.88 o 
   1   2   8    21558.66    20997.01    172.96 o 
   2   2   8     2934.56     3012.96     90.48 o 
   3   2   8     1888.52     1628.57     57.75 o 
   4   2   8    12683.88    11997.68    139.42 o 
   5   2   8     6126.14     6201.06    120.39 o 
   6   2   8     3936.65     3989.92    143.17 o 
   7   2   8     5190.40     5372.16    172.22 o 
   8   2   8     5893.94     6211.56    268.53 o 
   9   2   8      594.04      631.97    197.78 o 
  10   2   8     2583.31     2968.04    398.66 o 
  11   2   8       10.97       91.87    220.69 o 
 -11   3   8       27.81        5.22    180.50 o 
 -10   3   8        4.31      -15.28    199.71 o 
  -9   3   8      787.62      626.59    201.52 o 
  -8   3   8       39.07      -23.33    134.82 o 
  -7   3   8     1668.69     1582.95    128.06 o 
  -6   3   8     4752.42     4730.69    159.77 o 
  -5   3   8       64.13      -18.07     70.36 o 
  -4   3   8      564.15      606.81     56.23 o 
  -3   3   8      728.55      657.83     51.35 o 
  -2   3   8    17404.55    17841.91    135.10 o 
  -1   3   8     1662.10     1707.00     60.07 o 
   0   3   8    15211.90    14425.56    122.11 o 
   1   3   8     6590.71     6314.65     78.25 o 
   2   3   8     2816.45     2630.61     56.68 o 
   3   3   8      705.44      752.90     52.88 o 
   4   3   8    14346.71    14424.46    155.99 o 
   5   3   8      546.64      636.36     93.30 o 
   6   3   8     2853.26     2962.38    134.24 o 
   7   3   8        1.15       14.15    102.38 o 
   8   3   8      257.35      368.32    248.16 o 
   9   3   8      471.24      449.22    274.43 o 
  10   3   8       34.12      -85.81    167.68 o 
  11   3   8        9.44      247.59    226.92 o 
 -11   4   8       73.34       82.07    192.58 o 
 -10   4   8     2765.99     2574.51    207.38 o 
  -9   4   8      686.95      712.79    162.27 o 
  -8   4   8      134.77      156.14    122.07 o 
  -7   4   8       58.74      -10.34    111.58 o 
  -6   4   8     3079.71     3055.64    157.01 o 
  -5   4   8     1002.80      995.20     90.15 o 
  -4   4   8     2460.32     2600.92     81.35 o 
  -3   4   8     2549.66     2557.33     75.27 o 
  -2   4   8     1214.44     1164.89     51.31 o 
  -1   4   8    14070.90    13691.41    134.19 o 
   0   4   8     9525.91     9447.63    176.88 o 
   1   4   8     5240.52     5279.08     80.53 o 
   2   4   8     4096.97     3853.24     74.11 o 
   3   4   8      536.03      538.08     51.72 o 
   4   4   8     7922.82     7744.90    125.98 o 
   5   4   8      389.80      402.25     79.45 o 
   6   4   8      887.86      842.06    137.62 o 
   7   4   8     6302.32     6347.96    235.08 o 
   8   4   8     5233.01     5005.81    237.03 o 
   9   4   8     1241.73     1172.87    240.31 o 
  10   4   8      390.92      505.07    304.01 o 
 -10   5   8      733.86      725.44    209.34 o 
  -9   5   8     2608.96     2613.22    236.18 o 
  -8   5   8       16.79      122.32    111.67 o 
  -7   5   8     5888.81     5934.12    193.06 o 
  -6   5   8     4650.20     4555.83    166.40 o 
  -5   5   8     2877.54     2759.94    145.26 o 
  -4   5   8    10177.96    10140.72    173.27 o 
  -3   5   8      545.67      539.32     57.13 o 
  -2   5   8        7.56       -4.07     49.78 o 
  -1   5   8     2062.97     1995.74     56.52 o 
   0   5   8    11350.57    11759.13    113.33 o 
   1   5   8     9267.19     9229.12    175.20 o 
   2   5   8     1006.37      980.16     59.08 o 
   3   5   8      884.89      892.01     62.64 o 
   4   5   8     4127.66     4174.83    116.40 o 
   5   5   8     3486.94     3483.88    172.28 o 
   6   5   8      348.30      496.15    192.76 o 
   7   5   8     1169.70     1505.02    169.35 o 
   8   5   8      345.05      378.65    160.94 o 
   9   5   8       57.37       75.47    204.99 o 
  10   5   8      768.77      879.13    253.29 o 
 -10   6   8      338.20      442.69    208.49 o 
  -9   6   8      139.55      116.09    193.67 o 
  -8   6   8      347.26      316.51    145.01 o 
  -7   6   8       37.32       36.99    116.28 o 
  -6   6   8      147.81      149.55    110.88 o 
  -5   6   8     5597.50     5024.95    175.94 o 
  -4   6   8     4044.78     4040.69    131.11 o 
  -3   6   8      537.80      506.61     77.72 o 
  -2   6   8      241.64      206.86     63.33 o 
  -1   6   8      443.63      512.42     68.61 o 
   0   6   8       38.53       59.47     65.26 o 
   1   6   8     1631.99     1504.69     79.63 o 
   2   6   8    11729.14    11018.99    127.60 o 
   3   6   8     3234.16     3277.13     88.27 o 
   4   6   8      119.21       99.50     78.84 o 
   5   6   8      640.21      563.76     98.80 o 
   6   6   8      845.81      826.10    137.26 o 
   7   6   8      905.80      760.67    144.88 o 
   8   6   8     2319.37     2620.27    213.57 o 
   9   6   8      157.89      115.63    214.05 o 
  10   6   8       16.08       10.26    225.52 o 
 -10   7   8      550.05      514.02    184.03 o 
  -9   7   8      558.15      560.68    153.94 o 
  -8   7   8      495.81      568.73    127.02 o 
  -7   7   8     1188.39     1148.48    125.44 o 
  -6   7   8      225.46      274.22    116.72 o 
  -5   7   8      985.73     1053.98    120.88 o 
  -4   7   8     1859.33     1827.13    114.01 o 
  -3   7   8      818.68      722.56     93.08 o 
  -2   7   8      213.61       57.31     76.15 o 
  -1   7   8      688.97      741.98     77.01 o 
   0   7   8     2773.22     2928.75    107.28 o 
   1   7   8     4461.63     4612.30    124.43 o 
   2   7   8      111.73      171.23     73.59 o 
   3   7   8       15.06       52.01     78.23 o 
   4   7   8       88.52      134.41     84.75 o 
   5   7   8     1632.73     1664.74    157.10 o 
   6   7   8      923.66     1105.19    117.46 o 
   7   7   8      518.55      487.82    127.78 o 
   8   7   8       80.59       97.53    147.28 o 
   9   7   8        1.39      -59.96    169.84 o 
  -9   8   8        1.20      -56.95    188.41 o 
  -8   8   8     1185.09      863.62    136.94 o 
  -7   8   8      285.52      182.87    113.63 o 
  -6   8   8      212.78      323.00     99.98 o 
  -5   8   8     4031.48     3899.84    160.61 o 
  -4   8   8     7744.73     7876.29    177.58 o 
  -3   8   8      354.88      382.67     88.31 o 
  -2   8   8      209.40      149.40     90.80 o 
  -1   8   8     1431.19     1188.40     94.29 o 
   0   8   8     1908.51     1758.77     98.46 o 
   1   8   8     1471.98     1459.54     95.16 o 
   2   8   8    14052.16    14381.86    201.86 o 
   3   8   8     1701.09     1887.24    126.11 o 
   4   8   8     7551.31     7104.62    190.76 o 
   5   8   8       48.97      137.74    114.90 o 
   6   8   8       57.82       84.78    118.87 o 
   7   8   8        0.70       23.00    142.82 o 
   8   8   8      580.48      597.87    188.40 o 
   9   8   8      155.70       97.00    308.69 o 
  -9   9   8       33.65        5.39    127.90 o 
  -8   9   8      245.25      349.86    138.41 o 
  -7   9   8     1222.40     1043.83    146.06 o 
  -6   9   8       94.54      223.24    132.31 o 
  -5   9   8     1683.43     1672.56    133.53 o 
  -4   9   8       43.17       13.54     89.86 o 
  -3   9   8     1517.91     1542.41    109.16 o 
  -2   9   8      777.64      602.06     96.48 o 
  -1   9   8     1198.20     1219.62    107.58 o 
   0   9   8      169.34       87.02     80.01 o 
   1   9   8      299.59      275.48     76.71 o 
   2   9   8      513.69      489.21     89.57 o 
   3   9   8       19.10      -53.93    112.79 o 
   4   9   8      818.80      727.84    126.48 o 
   5   9   8      104.00      172.48     99.40 o 
   6   9   8      830.59      897.66    177.56 o 
   7   9   8        7.34      106.27    275.63 o 
   8   9   8      156.28      130.66    186.63 o 
   9   9   8        2.02       45.65    171.94 o 
  -8  10   8      269.51      247.62    156.64 o 
  -7  10   8      307.77      320.97    124.91 o 
  -6  10   8       99.08       80.85    102.30 o 
  -5  10   8      521.52      417.86    122.04 o 
  -4  10   8     1398.58     1352.52    134.15 o 
  -3  10   8      124.42      156.72     91.26 o 
  -2  10   8      344.96      306.54     97.75 o 
  -1  10   8     1818.32     1667.96    121.26 o 
   0  10   8       21.20       -1.66     96.70 o 
   1  10   8       19.48       14.68     97.25 o 
   2  10   8      925.71      925.43    134.50 o 
   3  10   8      141.54        9.62    103.62 o 
   4  10   8     3302.46     3113.92    165.89 o 
   5  10   8       20.60      -30.33    158.77 o 
   6  10   8      115.50      223.12    144.24 o 
   7  10   8      256.79      228.01    157.66 o 
   8  10   8       74.12      135.87    194.32 o 
  -8  11   8       38.26      -81.66    154.03 o 
  -7  11   8     1060.18     1089.62    146.53 o 
  -6  11   8        2.08       90.31    130.64 o 
  -5  11   8     3562.32     3267.97    177.82 o 
  -4  11   8      467.99      479.92    122.01 o 
  -3  11   8     1204.25     1105.88    125.05 o 
  -2  11   8     1459.07     1390.56    113.51 o 
  -1  11   8     2420.62     2368.27    135.26 o 
   0  11   8     1293.52     1419.58    109.61 o 
   1  11   8     1295.81     1281.38    107.62 o 
   2  11   8     2453.61     2513.06    163.04 o 
   3  11   8       35.02      -74.17    111.03 o 
   4  11   8      527.76      505.95    181.89 o 
   5  11   8        3.15      -27.28    138.36 o 
   6  11   8       28.09        8.85    175.79 o 
   7  11   8        1.65      -64.17    186.62 o 
  -7  12   8      347.04      417.04    150.37 o 
  -6  12   8      284.71      321.70    138.61 o 
  -5  12   8       46.15       51.44    112.46 o 
  -4  12   8      115.79       87.85    137.80 o 
  -3  12   8       81.98      101.24    119.94 o 
  -2  12   8     2156.23     2128.57    136.12 o 
  -1  12   8        0.44       33.56    101.58 o 
   0  12   8     2024.61     2162.98    127.51 o 
   1  12   8      496.43      433.01    138.90 o 
   2  12   8     1606.83     1481.16    153.72 o 
   3  12   8       75.55     -156.51    166.16 o 
   4  12   8      125.73      116.23    176.31 o 
   5  12   8        0.74     -158.52    186.72 o 
   6  12   8      463.56      423.46    149.23 o 
  -6  13   8       84.64      113.27    157.38 o 
  -5  13   8      341.64      240.09    115.93 o 
  -4  13   8       39.39       42.13    123.96 o 
  -3  13   8     1554.66     1613.45    155.17 o 
  -2  13   8      814.79      921.09    117.77 o 
  -1  13   8      284.44      321.67    112.09 o 
   0  13   8     1013.14     1255.38    119.24 o 
   1  13   8      609.21      512.85    147.59 o 
   2  13   8     1409.89     1520.04    182.56 o 
   3  13   8       32.58       19.63    148.85 o 
   4  13   8      173.66        8.65    184.27 o 
   5  13   8      130.12      110.60    188.83 o 
  -4  14   8      121.46      229.27    142.42 o 
  -3  14   8      571.23      548.67    142.81 o 
  -2  14   8      425.23      427.37    151.52 o 
  -1  14   8      616.76      655.44    114.68 o 
   0  14   8      225.21      297.37    149.88 o 
   1  14   8     1207.05     1187.33    180.34 o 
   2  14   8     1252.65     1579.53    310.35 o 
   3  14   8      124.29       -7.25    263.86 o 
   4  14   8        7.33      -41.66    265.97 o 
  -1  15   8      141.07      300.39    297.37 o 
   1  15   8      383.34      196.84    287.41 o 
 -11   0   9     1994.27     1663.15    281.37 o 
  -9   0   9     1218.41     1088.64    224.61 o 
  -7   0   9     1305.48     1098.91    194.42 o 
  -5   0   9    15214.56    15007.98    223.10 o 
  -3   0   9     3060.47     3366.11    112.45 o 
  -1   0   9     5336.49     5675.38    114.35 o 
   1   0   9      231.92      269.53     45.13 o 
   3   0   9     1129.45     1052.43     76.48 o 
   5   0   9     3047.05     2977.92    242.42 o 
   7   0   9      221.75      240.61    224.01 o 
   9   0   9     4047.10     4748.25    344.77 o 
 -11   1   9       23.19      109.71    156.13 o 
 -10   1   9        7.18      -58.03    157.12 o 
  -9   1   9      635.68      465.30    182.63 o 
  -8   1   9       31.55       32.69    132.01 o 
  -7   1   9     1747.73     1686.94    145.15 o 
  -6   1   9     1016.86      917.10     90.20 o 
  -5   1   9     1324.03     1457.45     70.86 o 
  -4   1   9     7519.45     7490.41    109.97 o 
  -3   1   9       71.91      105.28     46.59 o 
  -2   1   9     3671.54     3758.53     74.48 o 
  -1   1   9    22538.54    22695.43    149.70 o 
   0   1   9     8097.68     7642.16    102.58 o 
   1   1   9     5188.94     4922.08     86.94 o 
   2   1   9     1350.58     1440.51     68.17 o 
   3   1   9    19244.18    19640.05    148.76 o 
   4   1   9      466.44      309.08     80.14 o 
   5   1   9     2456.86     2344.61    110.17 o 
   6   1   9      798.42      726.00    151.82 o 
   7   1   9     3961.86     3560.84    188.90 o 
   8   1   9       69.57       52.23    167.75 o 
   9   1   9     1271.23     1361.35    191.35 o 
  10   1   9       28.31       -0.59    149.64 o 
 -11   2   9      666.28      682.04    193.37 o 
 -10   2   9       87.27      -49.85    139.22 o 
  -9   2   9       13.11      -24.34    147.79 o 
  -8   2   9      498.26      378.09    141.74 o 
  -7   2   9        1.98      -30.94    109.82 o 
  -6   2   9     1931.06     1970.18    139.91 o 
  -5   2   9     6135.13     6207.65    110.29 o 
  -4   2   9       24.06       45.38     52.65 o 
  -3   2   9     1715.87     1641.50     63.15 o 
  -2   2   9    18717.32    19452.75    148.74 o 
  -1   2   9     2463.08     2544.10     63.90 o 
   0   2   9    37509.20    37585.98    216.73 o 
   1   2   9       24.48       17.67     51.68 o 
   2   2   9     4970.45     5371.84    112.08 o 
   3   2   9     1671.49     1689.94     83.00 o 
   4   2   9     1976.44     1821.20     98.48 o 
   5   2   9     4795.62     4545.01    138.41 o 
   6   2   9      594.84      483.29    148.47 o 
   7   2   9     1073.64     1063.36    172.44 o 
   8   2   9        5.32       61.08    140.01 o 
   9   2   9     4235.92     4687.46    254.42 o 
  10   2   9       10.53        6.83    148.79 o 
 -11   3   9       43.25      -42.31    177.97 o 
 -10   3   9      165.23      100.82    200.49 o 
  -9   3   9      121.66       69.99    153.17 o 
  -8   3   9       99.11      134.67    134.25 o 
  -7   3   9        4.71       -9.78     90.04 o 
  -6   3   9       12.26       47.07    115.29 o 
  -5   3   9     9271.15     9128.81    172.87 o 
  -4   3   9     9947.87     9842.96    134.38 o 
  -3   3   9     2762.45     2675.77     69.54 o 
  -2   3   9     8569.03     8598.76    102.70 o 
  -1   3   9     5131.21     5217.54     99.28 o 
   0   3   9    37286.37    35999.13    393.41 o 
   1   3   9     4816.62     4712.85     77.90 o 
   2   3   9      538.86      490.11     65.88 o 
   3   3   9    10912.47    10965.97    164.72 o 
   4   3   9       11.76       31.23     79.53 o 
   5   3   9     2251.08     2052.36    113.61 o 
   6   3   9     8448.94     8642.49    200.96 o 
   7   3   9       11.17       70.96    155.18 o 
   8   3   9      555.84      554.29    180.59 o 
   9   3   9        2.51      136.71    189.56 o 
  10   3   9        4.00       21.52    207.06 o 
 -10   4   9        8.89      117.97    202.26 o 
  -9   4   9     2633.90     2324.71    191.16 o 
  -8   4   9     2473.20     2422.37    162.62 o 
  -7   4   9      498.67      486.57    120.87 o 
  -6   4   9     5440.81     5432.32    186.54 o 
  -5   4   9      589.23      669.50     87.95 o 
  -4   4   9     2587.42     2470.01    109.28 o 
  -3   4   9      940.14      961.97     57.03 o 
  -2   4   9     2190.18     2226.03     64.23 o 
  -1   4   9       63.41       45.41     53.51 o 
   0   4   9    21148.30    22531.59    274.97 o 
   1   4   9     4777.00     4600.12     86.57 o 
   2   4   9       98.56      108.15     43.14 o 
   3   4   9      624.00      643.24     65.00 o 
   4   4   9       95.15      132.95     79.92 o 
   5   4   9     2877.16     2900.34    138.12 o 
   6   4   9      825.93      926.59    115.88 o 
   7   4   9     1188.70     1342.42    196.54 o 
   8   4   9      333.86      351.07    152.01 o 
   9   4   9     1150.72     1066.13    216.16 o 
  10   4   9      325.82       96.98    263.41 o 
 -10   5   9      445.85      385.46    175.92 o 
  -9   5   9       18.60      188.35    157.44 o 
  -8   5   9     1318.24     1277.70    136.84 o 
  -7   5   9       13.58       21.40    102.51 o 
  -6   5   9     3731.19     3554.28    155.32 o 
  -5   5   9      793.18      813.87    108.31 o 
  -4   5   9        5.30       33.33     75.30 o 
  -3   5   9     1074.04     1121.15    108.21 o 
  -2   5   9      576.51      506.09     49.43 o 
  -1   5   9        7.59        4.45     45.93 o 
   0   5   9     9169.40     8982.81    190.91 o 
   1   5   9     1441.38     1357.88     61.73 o 
   2   5   9      872.24      837.41     70.15 o 
   3   5   9       66.41        4.12     61.88 o 
   4   5   9     1135.45     1107.18     91.33 o 
   5   5   9     2990.06     3229.51    141.86 o 
   6   5   9    10669.96    10854.58    226.64 o 
   7   5   9       88.93      186.65    128.16 o 
   8   5   9      307.18      293.52    156.30 o 
   9   5   9      222.71      103.03    197.42 o 
  10   5   9       40.86       66.36    174.53 o 
 -10   6   9       70.04       61.23    165.16 o 
  -9   6   9     1036.22     1080.53    233.97 o 
  -8   6   9     1301.48     1333.13    141.97 o 
  -7   6   9       12.02      166.74    119.69 o 
  -6   6   9     6202.67     5824.99    187.37 o 
  -5   6   9      284.38      305.38     91.09 o 
  -4   6   9     8015.95     7716.83    165.27 o 
  -3   6   9     5149.18     4801.63    134.22 o 
  -2   6   9      833.82      650.00     67.92 o 
  -1   6   9       17.25      -27.56     69.76 o 
   0   6   9     4340.10     4269.02    112.35 o 
   1   6   9      610.78      617.84     68.94 o 
   2   6   9     7443.80     7272.48    171.23 o 
   3   6   9     2480.14     2582.85    125.41 o 
   4   6   9      917.57      922.28    104.58 o 
   5   6   9       91.76      105.48     83.20 o 
   6   6   9      821.85      926.71    102.71 o 
   7   6   9        9.84       41.80    120.61 o 
   8   6   9      606.07      559.72    277.44 o 
   9   6   9       20.50     -125.59    291.33 o 
  10   6   9      357.89      415.18    189.27 o 
 -10   7   9      406.30      270.84    208.64 o 
  -9   7   9       22.52      174.75    158.42 o 
  -8   7   9     1685.04     1744.60    143.08 o 
  -7   7   9     1215.80     1364.85    136.94 o 
  -6   7   9      662.04      660.56    123.67 o 
  -5   7   9     1795.82     1790.33    180.40 o 
  -4   7   9     2028.82     1959.44    112.71 o 
  -3   7   9     1897.42     1705.46     98.61 o 
  -2   7   9     6741.12     6515.26    142.94 o 
  -1   7   9     1095.74     1039.82     88.70 o 
   0   7   9     1444.43     1446.20     85.56 o 
   1   7   9     1939.73     1782.00     91.26 o 
   2   7   9     2140.21     2081.62    131.53 o 
   3   7   9     4188.15     4209.36    157.92 o 
   4   7   9     3467.24     3432.77    141.83 o 
   5   7   9     2107.49     2117.02    134.73 o 
   6   7   9     5336.02     5317.12    182.14 o 
   7   7   9        3.25      -86.50    110.98 o 
   8   7   9        1.09     -113.47    184.16 o 
   9   7   9      181.35      102.65    300.99 o 
  -9   8   9       47.70      -48.91    115.08 o 
  -8   8   9        8.17        5.79    150.30 o 
  -7   8   9      349.57      327.98    131.58 o 
  -6   8   9     2075.00     1978.19    151.38 o 
  -5   8   9      751.10      861.64    128.36 o 
  -4   8   9     5989.81     6289.23    173.66 o 
  -3   8   9     6483.15     6591.52    166.55 o 
  -2   8   9     1548.23     1301.56     94.38 o 
  -1   8   9      195.66      133.82     87.31 o 
   0   8   9     2928.56     2746.28    112.30 o 
   1   8   9      278.25      281.33     85.71 o 
   2   8   9     5519.67     5689.91    238.23 o 
   3   8   9     4909.01     4957.00    170.32 o 
   4   8   9       51.33       81.82    114.22 o 
   5   8   9     1076.69     1163.54    136.06 o 
   6   8   9        6.30       35.50    122.59 o 
   7   8   9       16.25       99.29    124.83 o 
   8   8   9      173.25      215.48    183.73 o 
   9   8   9       39.21      227.03    315.48 o 
  -9   9   9       32.99       76.90    146.45 o 
  -8   9   9      249.57      207.62    139.20 o 
  -7   9   9      887.67     1125.36    151.94 o 
  -6   9   9      675.13      683.86    122.87 o 
  -5   9   9      649.12      843.43    125.28 o 
  -4   9   9       87.01      132.56    100.96 o 
  -3   9   9     1573.84     1626.19    112.64 o 
  -2   9   9     1588.42     1551.67    108.72 o 
  -1   9   9      519.69      480.04     89.07 o 
   0   9   9     2048.65     1966.08    111.68 o 
   1   9   9     2455.36     2396.02    177.36 o 
   2   9   9      576.43      719.82    119.83 o 
   3   9   9     4025.87     3942.47    172.25 o 
   4   9   9     5254.73     5667.30    188.89 o 
   5   9   9      100.79      150.40    113.81 o 
   6   9   9      901.12      929.11    181.25 o 
   7   9   9       91.16      276.22    179.39 o 
   8   9   9      257.48      232.69    193.87 o 
  -8  10   9      454.55      420.62    136.86 o 
  -7  10   9      250.38      165.62    121.90 o 
  -6  10   9       68.68       99.01    126.97 o 
  -5  10   9      379.10      313.18    123.41 o 
  -4  10   9     3325.57     3337.05    140.57 o 
  -3  10   9     1967.70     2007.96    123.02 o 
  -2  10   9       85.85       52.12     88.76 o 
  -1  10   9      382.01      346.74     97.41 o 
   0  10   9     1993.04     1836.64    121.41 o 
   1  10   9       60.29       29.28    112.64 o 
   2  10   9      892.45      819.36    125.45 o 
   3  10   9      125.69      106.67    124.28 o 
   4  10   9      795.58      654.77    134.73 o 
   5  10   9      218.61      262.02    222.20 o 
   6  10   9      349.69      196.58    147.52 o 
   7  10   9       84.47      138.30    160.60 o 
   8  10   9      155.77      275.09    200.24 o 
  -7  11   9        0.51       92.06    139.09 o 
  -6  11   9      850.26     1058.22    153.95 o 
  -5  11   9       35.26       30.67    139.95 o 
  -4  11   9     1179.75     1246.80    133.16 o 
  -3  11   9      826.88      754.93    109.27 o 
  -2  11   9      765.98      771.25    100.48 o 
  -1  11   9     1651.78     1799.39    119.76 o 
   0  11   9     1181.41     1102.05    127.83 o 
   1  11   9       30.44       16.64    113.87 o 
   2  11   9        6.53       74.14    117.28 o 
   3  11   9      884.23      899.95    133.67 o 
   4  11   9     3324.57     3153.85    227.33 o 
   5  11   9      320.28      367.63    152.46 o 
   6  11   9       29.74       71.58    182.56 o 
   7  11   9      330.52      368.96    202.50 o 
  -6  12   9       79.36      164.14    126.18 o 
  -5  12   9       55.94      134.51    146.75 o 
  -4  12   9     1226.63     1299.54    148.54 o 
  -3  12   9      312.26      212.48    112.43 o 
  -2  12   9        1.49       61.95     99.08 o 
  -1  12   9     1686.27     1748.50    124.77 o 
   0  12   9       14.67       96.24    112.08 o 
   1  12   9     1037.13     1203.34    157.12 o 
   2  12   9      878.27      942.50    150.77 o 
   3  12   9     1163.44     1176.52    175.83 o 
   4  12   9      203.03       97.33    132.51 o 
   5  12   9       11.20        2.23    181.06 o 
   6  12   9      448.16      555.19    314.28 o 
  -5  13   9       26.40       16.58    137.40 o 
  -4  13   9      295.98      334.71    137.68 o 
  -3  13   9      725.39      683.61    142.21 o 
  -2  13   9     3491.27     3543.02    159.45 o 
  -1  13   9     3039.68     3404.58    199.21 o 
   0  13   9       67.30       90.52    131.84 o 
   1  13   9      211.35      163.20    146.53 o 
   2  13   9      266.77      207.60    185.06 o 
   3  13   9       29.88      -91.31    182.34 o 
   4  13   9      429.27      339.49    165.82 o 
   5  13   9      387.13      480.43    205.28 o 
  -3  14   9       29.12       -4.95    126.64 o 
  -2  14   9        3.79      -72.85    190.08 o 
  -1  14   9      659.93      876.71    141.14 o 
   0  14   9      306.14      284.32    154.44 o 
   1  14   9       95.37       73.34    160.39 o 
   2  14   9     1547.40     1752.06    227.76 o 
   3  14   9      232.75      323.00    173.10 o 
 -10   0  10     1148.94     1201.55    310.95 o 
  -8   0  10       38.61      -31.40    224.91 o 
  -6   0  10     1524.89     1386.34    139.08 o 
  -4   0  10      177.52      225.97     77.79 o 
  -2   0  10      166.10      164.09     86.56 o 
   0   0  10     3145.63     2901.90     82.67 o 
   2   0  10    47561.48    46842.45    639.42 o 
   4   0  10     3954.93     4179.17    254.20 o 
   6   0  10       64.62      -48.61    194.12 o 
   8   0  10      994.81     1116.72    270.50 o 
  10   0  10     1960.91     2327.03    299.18 o 
 -11   1  10       26.45      272.04    183.99 o 
 -10   1  10      695.72      455.54    171.57 o 
  -9   1  10      452.14      534.09    142.77 o 
  -8   1  10      267.82      351.67    164.78 o 
  -7   1  10      713.55      748.59    118.39 o 
  -6   1  10      956.62      905.90     96.38 o 
  -5   1  10     1491.65     1433.34     77.91 o 
  -4   1  10     7246.24     7273.98    113.24 o 
  -3   1  10     5906.32     5775.66     98.35 o 
  -2   1  10     5374.48     5449.51     89.40 o 
  -1   1  10     2266.49     2259.90     61.58 o 
   0   1  10      798.58      768.43     45.25 o 
   1   1  10     4404.35     4072.46    125.65 o 
   2   1  10        3.36       56.80     54.57 o 
   3   1  10     1121.37     1052.74     73.38 o 
   4   1  10     2212.30     2093.17    150.91 o 
   5   1  10      177.25      118.92    111.40 o 
   6   1  10      189.63      215.53    145.62 o 
   7   1  10      601.62      593.06    142.98 o 
   8   1  10     1142.53     1329.97    196.50 o 
   9   1  10        2.11      132.53    193.83 o 
  10   1  10        7.50       29.72    151.13 o 
 -11   2  10       17.21     -211.93    210.12 o 
 -10   2  10      212.12      118.90    164.44 o 
  -9   2  10      572.86      638.86    189.57 o 
  -8   2  10       85.26       11.78    114.98 o 
  -7   2  10      539.26      370.65    115.45 o 
  -6   2  10        7.53      -21.23    100.09 o 
  -5   2  10      857.90      732.13     67.46 o 
  -4   2  10      982.39      960.48     66.14 o 
  -3   2  10     4469.60     4425.45     92.12 o 
  -2   2  10      242.93      291.93     52.86 o 
  -1   2  10      191.27      210.49     46.28 o 
   0   2  10      177.74      239.53     54.45 o 
   1   2  10     1667.62     1672.11     71.98 o 
   2   2  10    13296.88    13706.44    425.16 o 
   3   2  10      136.78      157.26     72.37 o 
   4   2  10     1526.83     1544.25     92.68 o 
   5   2  10      436.59      466.74    116.50 o 
   6   2  10      224.88       10.33    121.46 o 
   7   2  10      200.18      326.73    123.76 o 
   8   2  10      226.06      223.32    153.69 o 
   9   2  10      405.00      454.92    197.35 o 
  10   2  10      618.06      509.74    186.57 o 
 -10   3  10      744.70      628.04    211.56 o 
  -9   3  10     2132.81     2211.34    234.27 o 
  -8   3  10      882.84      861.55    147.86 o 
  -7   3  10     3099.15     3174.72    162.29 o 
  -6   3  10      374.97      434.36    100.75 o 
  -5   3  10     2079.79     2217.86     93.95 o 
  -4   3  10    22898.43    22825.88    195.41 o 
  -3   3  10     8498.29     8131.07    112.13 o 
  -2   3  10      197.99      205.49     51.69 o 
  -1   3  10     3906.20     3760.04     76.66 o 
   0   3  10      749.28      876.47     56.14 o 
   1   3  10    23175.83    22534.05    204.15 o 
   2   3  10     2430.17     2425.17     85.67 o 
   3   3  10     1633.69     1557.10     88.63 o 
   4   3  10     1622.75     1497.85    129.54 o 
   5   3  10     1969.62     1893.60    103.97 o 
   6   3  10      101.54       88.61    146.27 o 
   7   3  10     2118.51     1944.46    280.76 o 
   8   3  10      426.37      544.28    183.80 o 
   9   3  10      109.61       32.48    140.63 o 
  10   3  10        4.97       42.67    171.89 o 
 -10   4  10      181.71      -33.31    199.56 o 
  -9   4  10      689.65      756.20    176.02 o 
  -8   4  10     1422.71     1318.42    146.28 o 
  -7   4  10      312.43      358.74    133.57 o 
  -6   4  10      871.87      884.42    112.86 o 
  -5   4  10     6279.62     6101.20    153.61 o 
  -4   4  10     2931.03     2832.79     98.41 o 
  -3   4  10     9405.89     9346.78    117.14 o 
  -2   4  10      524.15      491.50     54.49 o 
  -1   4  10     4251.29     4075.69     85.16 o 
   0   4  10      815.29      807.76     72.03 o 
   1   4  10     3373.96     3221.02     96.03 o 
   2   4  10       94.25       93.07     65.52 o 
   3   4  10     4610.44     4481.93    109.36 o 
   4   4  10      540.61      604.80     94.52 o 
   5   4  10     1287.62     1455.74    119.03 o 
   6   4  10      724.70      618.15    155.11 o 
   7   4  10     1092.14     1277.45    182.74 o 
   8   4  10        4.49      -23.33    146.89 o 
   9   4  10     1518.48     1358.98    221.93 o 
  10   4  10        5.12      254.56    215.94 o 
 -10   5  10      197.52      216.53    151.16 o 
  -9   5  10     2287.58     2249.61    167.99 o 
  -8   5  10      845.44      872.42    140.72 o 
  -7   5  10      176.01       55.22     96.13 o 
  -6   5  10       54.16       41.77    106.59 o 
  -5   5  10      608.20      536.41     93.89 o 
  -4   5  10     2045.04     1980.38    111.24 o 
  -3   5  10       47.11      -30.00     76.16 o 
  -2   5  10       89.85       52.50     68.11 o 
  -1   5  10      400.74      285.65     66.40 o 
   0   5  10      208.53      201.62     59.07 o 
   1   5  10     7716.56     7935.29    172.67 o 
   2   5  10     1478.69     1213.85     79.70 o 
   3   5  10      117.97      184.39     75.40 o 
   4   5  10      784.08      788.56     90.86 o 
   5   5  10     5808.52     5727.15    144.76 o 
   6   5  10       78.19      170.20    105.37 o 
   7   5  10     2406.23     2284.49    201.85 o 
   8   5  10        9.59      -95.70    124.89 o 
   9   5  10       84.00       92.54    198.58 o 
  10   5  10        0.15       83.05    185.84 o 
 -10   6  10      228.11      241.21    204.02 o 
  -9   6  10       45.96      122.63    139.86 o 
  -8   6  10      283.97      197.90    120.61 o 
  -7   6  10     1323.25     1297.72    125.08 o 
  -6   6  10      315.60      212.05    128.04 o 
  -5   6  10     7506.98     7592.20    208.14 o 
  -4   6  10      471.50      623.67    104.41 o 
  -3   6  10    11039.80    10709.08    191.84 o 
  -2   6  10      155.40      147.22     76.14 o 
  -1   6  10     5454.54     5377.36    132.62 o 
   0   6  10     3607.42     3651.28    108.51 o 
   1   6  10     2943.25     3018.98    133.74 o 
   2   6  10     2001.41     1898.83    124.52 o 
   3   6  10     7243.98     7453.61    198.30 o 
   4   6  10      411.50      553.55    101.79 o 
   5   6  10     1987.79     2072.06    139.04 o 
   6   6  10      735.64      736.60    114.97 o 
   7   6  10      573.89      530.13    209.82 o 
   8   6  10       23.54      -84.53    199.55 o 
   9   6  10     1171.21     1211.21    265.97 o 
  -9   7  10      646.58      531.09    151.17 o 
  -8   7  10      537.69      731.72    144.06 o 
  -7   7  10     1822.47     2247.95    175.13 o 
  -6   7  10     3205.93     3021.80    165.50 o 
  -5   7  10      388.73      454.56     93.70 o 
  -4   7  10     4340.45     4259.81    148.01 o 
  -3   7  10      238.99      390.90    155.68 o 
  -2   7  10     5099.18     4588.17    135.07 o 
  -1   7  10     6612.65     6692.89    144.39 o 
   0   7  10     1898.34     1995.32    152.79 o 
   1   7  10     1134.45     1308.03    117.87 o 
   2   7  10      544.02      601.20     99.40 o 
   3   7  10      235.57      266.37    102.52 o 
   4   7  10     3819.88     3907.66    165.51 o 
   5   7  10    11756.46    11476.44    237.82 o 
   6   7  10        9.94       61.75    120.86 o 
   7   7  10     1974.55     1985.01    188.49 o 
   8   7  10      436.61      305.32    179.21 o 
   9   7  10       28.50       -6.94    229.44 o 
  -9   8  10       21.94      -58.68    157.72 o 
  -8   8  10      116.71      231.91    138.11 o 
  -7   8  10      118.65      167.65    118.15 o 
  -6   8  10     2044.47     2024.32    157.06 o 
  -5   8  10     2773.51     2899.27    143.15 o 
  -4   8  10      366.90      349.81    101.96 o 
  -3   8  10     2919.79     2944.95    127.73 o 
  -2   8  10       32.99      -13.28     95.60 o 
  -1   8  10      464.01      407.10     82.79 o 
   0   8  10      955.01      779.84    127.85 o 
   1   8  10     6825.58     7119.40    202.71 o 
   2   8  10     1428.72     1159.05    122.94 o 
   3   8  10     1056.96     1129.42    123.54 o 
   4   8  10        5.85      -26.79     99.46 o 
   5   8  10       67.84       31.73    121.71 o 
   6   8  10      169.56      -21.31    109.00 o 
   7   8  10      391.68      436.36    136.59 o 
   8   8  10        9.77      -93.29    297.67 o 
  -8   9  10       40.43       95.76    158.07 o 
  -7   9  10     1457.77     1663.54    176.66 o 
  -6   9  10     2290.58     2354.56    177.95 o 
  -5   9  10        4.74      -14.67    103.74 o 
  -4   9  10     2014.40     1948.31    142.54 o 
  -3   9  10      258.52      247.96     88.50 o 
  -2   9  10     4146.66     3935.60    158.79 o 
  -1   9  10     1446.94     1566.17    105.16 o 
   0   9  10     1037.04     1130.54    141.60 o 
   1   9  10     1839.59     1734.93    130.65 o 
   2   9  10      117.51      110.31    112.11 o 
   3   9  10       25.79      -46.94    109.28 o 
   4   9  10     1612.91     1899.38    143.21 o 
   5   9  10     5180.80     5230.11    186.82 o 
   6   9  10       59.98       50.90    132.31 o 
   7   9  10     1417.38     1603.04    208.76 o 
   8   9  10     1076.33      878.82    258.42 o 
  -8  10  10        6.77     -121.80    160.45 o 
  -7  10  10       38.21      134.66    154.89 o 
  -6  10  10      473.98      625.31    140.98 o 
  -5  10  10      885.98     1007.98    142.00 o 
  -4  10  10        0.53      -81.90     96.86 o 
  -3  10  10      583.32      624.34    111.51 o 
  -2  10  10     1844.82     1757.06    118.88 o 
  -1  10  10      272.86      315.09    110.81 o 
   0  10  10       71.60       94.57    114.53 o 
   1  10  10     9012.55     9640.02    246.34 o 
   2  10  10      895.00      842.72    130.19 o 
   3  10  10       26.86       -1.47    116.04 o 
   4  10  10       10.52      154.20    132.34 o 
   5  10  10     2492.52     2598.54    166.10 o 
   6  10  10        3.42       19.49    152.62 o 
   7  10  10     2445.65     2656.78    238.24 o 
  -7  11  10      565.22      613.56    153.20 o 
  -6  11  10       17.66      125.87    150.13 o 
  -5  11  10      224.22      221.48    131.38 o 
  -4  11  10       35.24       18.56    101.27 o 
  -3  11  10      240.18      277.35    103.37 o 
  -2  11  10      600.75      641.01    113.08 o 
  -1  11  10     1141.60     1246.52    158.55 o 
   0  11  10     1622.44     1561.35    149.69 o 
   1  11  10      804.03      831.40    124.58 o 
   2  11  10      735.93      717.30    132.71 o 
   3  11  10      490.28      417.33    130.91 o 
   4  11  10      218.83      292.19    123.79 o 
   5  11  10      962.59     1111.16    207.25 o 
   6  11  10        8.71      -57.12    147.89 o 
  -6  12  10        0.61      -10.04    137.18 o 
  -5  12  10      538.76      557.79    142.67 o 
  -4  12  10      195.60      301.92    118.43 o 
  -3  12  10      241.03      240.10    111.22 o 
  -2  12  10     3060.17     3102.15    175.90 o 
  -1  12  10      468.13      480.46    138.87 o 
   0  12  10       50.79       18.56    115.32 o 
   1  12  10     1131.61     1330.48    164.87 o 
   2  12  10      243.36      200.07    144.75 o 
   3  12  10      345.53      448.37    138.02 o 
   4  12  10        3.50     -124.94    130.63 o 
   5  12  10      781.39      781.90    203.26 o 
  -5  13  10       65.14      139.55    157.06 o 
  -4  13  10      141.49      102.95    121.33 o 
  -3  13  10       10.29      -56.83    189.05 o 
  -2  13  10     1284.85     1291.89    150.67 o 
  -1  13  10     3304.68     3529.98    196.60 o 
   0  13  10     2022.73     2384.00    189.63 o 
   1  13  10      154.13      261.13    154.55 o 
   2  13  10      892.94      977.61    165.25 o 
   3  13  10      533.95      739.87    178.19 o 
   4  13  10        0.74       17.09    194.76 o 
  -3  14  10       60.74      148.27    202.57 o 
  -2  14  10      369.12      357.09    134.96 o 
  -1  14  10      130.92      147.53    142.69 o 
   0  14  10       75.00       54.06    156.40 o 
   1  14  10        7.60      -30.13    137.56 o 
   2  14  10        4.06      -26.04    195.96 o 
  -9   0  11      303.41      252.69    192.91 o 
  -7   0  11      438.12      271.23    128.94 o 
  -5   0  11      968.66      884.56     99.31 o 
  -3   0  11     3523.73     3416.39    121.69 o 
  -1   0  11     2354.89     2369.62     91.35 o 
   1   0  11     2831.28     2405.22    199.55 o 
   3   0  11    36626.58    35795.41    612.25 o 
   5   0  11      197.67       70.04    190.80 o 
   7   0  11     2870.82     2803.42    257.52 o 
   9   0  11      549.44      664.17    290.43 o 
 -10   1  11        1.79      -45.24    139.73 o 
  -9   1  11      790.43      616.45    188.07 o 
  -8   1  11      145.37       74.82    135.97 o 
  -7   1  11     7079.07     7306.53    212.18 o 
  -6   1  11       26.08      100.49     73.09 o 
  -5   1  11      284.69      224.26     66.86 o 
  -4   1  11        2.46        8.44     58.11 o 
  -3   1  11     3141.06     3173.10     83.43 o 
  -2   1  11       35.49      -31.54     49.92 o 
  -1   1  11    29976.89    29741.63    186.53 o 
   0   1  11      638.82      644.35     44.93 o 
   1   1  11     4727.31     4728.89     94.49 o 
   2   1  11      573.86      614.62    147.18 o 
   3   1  11     5318.88     4806.61    176.60 o 
   4   1  11       98.09       64.30     92.51 o 
   5   1  11     6986.22     6906.66    344.16 o 
   6   1  11      507.68      331.54    129.67 o 
   7   1  11       62.99      110.63    118.36 o 
   8   1  11        7.15     -128.42    123.65 o 
   9   1  11     1637.40     1716.76    225.40 o 
  10   1  11        9.74      -68.23    173.09 o 
 -10   2  11      805.44      787.35    181.02 o 
  -9   2  11       12.00       77.47    149.35 o 
  -8   2  11     3130.71     3025.41    162.06 o 
  -7   2  11     1684.83     1562.37    148.19 o 
  -6   2  11     2760.91     2666.85    108.12 o 
  -5   2  11      166.02      202.98     67.84 o 
  -4   2  11      759.89      768.80     69.89 o 
  -3   2  11    12108.38    12144.01    140.63 o 
  -2   2  11     6468.28     6500.58    100.65 o 
  -1   2  11       28.55       14.92     49.50 o 
   0   2  11     3103.25     2716.79     66.43 o 
   1   2  11     3956.73     4003.14     97.99 o 
   2   2  11      571.93      706.64     67.74 o 
   3   2  11    16627.51    16310.80    420.24 o 
   4   2  11      966.59      901.54    119.93 o 
   5   2  11       76.96       72.03    135.74 o 
   6   2  11       67.13       58.30    122.08 o 
   7   2  11     1093.21     1216.41    162.25 o 
   8   2  11      179.05      127.10    150.51 o 
   9   2  11      222.89      232.96    196.34 o 
  10   2  11        2.43     -138.89    175.10 o 
 -10   3  11       24.76       92.89    196.17 o 
  -9   3  11     1466.40     1481.88    212.30 o 
  -8   3  11      375.72      436.88    129.11 o 
  -7   3  11     3385.31     3394.33    168.53 o 
  -6   3  11      528.74      657.84    102.83 o 
  -5   3  11      604.00      623.27     85.02 o 
  -4   3  11       10.94      -51.53     56.00 o 
  -3   3  11    15171.98    14864.29    150.34 o 
  -2   3  11      518.96      543.79     57.37 o 
  -1   3  11      602.49      641.17     53.34 o 
   0   3  11        1.50        2.92     66.20 o 
   1   3  11      502.53      536.01     70.61 o 
   2   3  11      635.67      688.21     75.96 o 
   3   3  11      859.70      833.28     76.05 o 
   4   3  11      345.53      312.31    125.23 o 
   5   3  11     1563.67     1465.42    161.53 o 
   6   3  11     3281.87     3158.04    235.03 o 
   7   3  11     1055.62     1265.68    252.54 o 
   8   3  11      112.35        6.42    178.81 o 
   9   3  11       71.46       81.29    167.63 o 
  10   3  11       69.52      205.23    186.62 o 
 -10   4  11      493.93      505.80    180.21 o 
  -9   4  11      305.59      473.50    142.38 o 
  -8   4  11     3075.95     3224.69    170.39 o 
  -7   4  11     1688.04     1628.76    135.21 o 
  -6   4  11     1485.19     1497.34    112.19 o 
  -5   4  11        4.49      -52.58     88.63 o 
  -4   4  11      205.42      167.77     71.35 o 
  -3   4  11     9645.34     9818.42    125.01 o 
  -2   4  11     8763.21     8798.74    113.95 o 
  -1   4  11      129.31       99.14     57.82 o 
   0   4  11     8212.96     7825.32    134.50 o 
   1   4  11     6603.89     6712.96    141.79 o 
   2   4  11      162.67      180.41     71.52 o 
   3   4  11     3153.80     3037.66    104.92 o 
   4   4  11       63.33      -51.19     69.19 o 
   5   4  11      694.27      758.37    149.78 o 
   6   4  11      525.91      495.35    156.46 o 
   7   4  11      894.44      788.01    167.25 o 
   8   4  11       25.63       78.22    152.96 o 
   9   4  11       81.93      -35.27    197.65 o 
 -10   5  11       45.46      -51.27    165.37 o 
  -9   5  11      344.91      384.92    141.25 o 
  -8   5  11      498.75      495.67    152.16 o 
  -7   5  11      545.67      569.78    127.59 o 
  -6   5  11      543.70      358.53     97.74 o 
  -5   5  11     1053.69      989.24     96.95 o 
  -4   5  11      584.47      543.00     94.58 o 
  -3   5  11     4879.70     4719.65    132.16 o 
  -2   5  11     6556.67     6215.41    116.95 o 
  -1   5  11       65.22       37.62     70.35 o 
   0   5  11     3079.77     3003.51    130.56 o 
   1   5  11     3248.61     3408.96    143.95 o 
   2   5  11       13.35       70.56     90.59 o 
   3   5  11     6041.26     6113.89    163.58 o 
   4   5  11     1495.74     1470.94     98.25 o 
   5   5  11      127.78      130.07    103.33 o 
   6   5  11     6559.63     6637.30    244.06 o 
   7   5  11     2541.77     2828.36    202.26 o 
   8   5  11       53.99      187.33    182.04 o 
   9   5  11      220.80      304.06    173.30 o 
  -9   6  11        2.39       15.02    139.25 o 
  -8   6  11      536.91      642.08    142.19 o 
  -7   6  11        5.56      -14.90    118.52 o 
  -6   6  11      859.02      861.52    128.11 o 
  -5   6  11     5010.02     4956.94    151.94 o 
  -4   6  11     2676.51     2818.03    134.91 o 
  -3   6  11      435.90      522.05    108.57 o 
  -2   6  11     2721.75     2856.73    159.80 o 
  -1   6  11      465.56      435.35    105.09 o 
   0   6  11     4876.47     4979.75    168.68 o 
   1   6  11     4047.64     4294.05    206.53 o 
   2   6  11     1445.58     1242.86    106.32 o 
   3   6  11        5.97       81.56    103.09 o 
   4   6  11      255.85      338.63    111.61 o 
   5   6  11      607.65      621.92    112.05 o 
   6   6  11     1095.39      953.70    143.15 o 
   7   6  11      586.61      597.48    183.71 o 
   8   6  11        8.11     -161.21    282.88 o 
   9   6  11      184.71       68.53    310.05 o 
  -9   7  11        0.33      150.36    142.71 o 
  -8   7  11      628.32      702.32    145.42 o 
  -7   7  11       65.27       59.42    113.32 o 
  -6   7  11      295.00      215.12    136.19 o 
  -5   7  11       42.29       75.23     89.21 o 
  -4   7  11      203.13      239.70    107.78 o 
  -3   7  11     1451.90     1512.36    114.91 o 
  -2   7  11      704.82      585.88     95.71 o 
  -1   7  11     2109.67     2039.73    131.09 o 
   0   7  11     1854.53     1849.41    132.07 o 
   1   7  11      521.30      568.71    104.18 o 
   2   7  11       62.90       44.10    110.59 o 
   3   7  11     2214.69     2032.22    134.00 o 
   4   7  11       91.12       68.75    113.93 o 
   5   7  11      517.66      471.03    125.13 o 
   6   7  11     3785.41     4100.95    237.21 o 
   7   7  11     1043.56     1118.82    195.05 o 
   8   7  11      156.55      119.03    162.37 o 
  -8   8  11       88.49        4.14    153.64 o 
  -7   8  11     1143.51     1256.97    155.40 o 
  -6   8  11     1623.81     1772.04    145.91 o 
  -5   8  11     9180.13     9508.27    213.75 o 
  -4   8  11     1159.31     1248.25    111.81 o 
  -3   8  11     3513.30     3459.83    144.89 o 
  -2   8  11      203.85      216.80     85.81 o 
  -1   8  11      104.54      128.50    125.15 o 
   0   8  11      346.27      356.50    108.75 o 
   1   8  11      997.25     1074.01    135.80 o 
   2   8  11     3009.94     3133.12    163.70 o 
   3   8  11      646.92      638.07    127.17 o 
   4   8  11        0.95       44.47    109.49 o 
   5   8  11        0.39      -18.10    122.07 o 
   6   8  11        4.62     -248.54    165.70 o 
   7   8  11        5.48       -8.12    180.84 o 
   8   8  11      218.27      124.08    229.14 o 
  -8   9  11      117.22      174.59    133.74 o 
  -7   9  11        1.04      -16.47    132.95 o 
  -6   9  11       53.27      741.21    456.49 o 
  -5   9  11      433.79      531.87    117.85 o 
  -4   9  11      200.61      103.71    104.67 o 
  -3   9  11     2124.14     2195.71    131.55 o 
  -2   9  11     1093.66     1070.29    138.13 o 
  -1   9  11      930.65      952.27    123.70 o 
   0   9  11      266.28      226.17    131.21 o 
   1   9  11       54.14       35.73    111.65 o 
   2   9  11     3857.83     3708.11    169.47 o 
   3   9  11      448.13      502.35    132.93 o 
   4   9  11     1014.73     1039.16    133.84 o 
   5   9  11      705.32      935.44    134.44 o 
   6   9  11      385.75      396.74    187.55 o 
   7   9  11        9.83      125.59    305.22 o 
  -7  10  11       76.39       89.00    159.73 o 
  -6  10  11      119.80       95.27    151.34 o 
  -5  10  11     1160.19     1161.06    158.67 o 
  -4  10  11      715.46      803.86    125.71 o 
  -3  10  11      629.52      498.03    104.57 o 
  -2  10  11       45.68      -34.19    137.96 o 
  -1  10  11     1476.72     1414.52    159.23 o 
   0  10  11       22.68      -76.32    117.10 o 
   1  10  11        0.00      -47.29     94.78 o 
   2  10  11     1884.75     2035.18    153.81 o 
   3  10  11     1258.70     1316.14    134.90 o 
   4  10  11        1.95      -37.01    121.91 o 
   5  10  11       15.16       50.26    138.59 o 
   6  10  11      525.95      485.06    190.63 o 
   7  10  11      238.67      -41.06    318.20 o 
  -6  11  11       63.05       58.17    136.32 o 
  -5  11  11       93.92       47.24    129.31 o 
  -4  11  11      958.16      986.68    129.54 o 
  -3  11  11      144.31      -48.20    148.25 o 
  -2  11  11      850.82     1065.59    138.74 o 
  -1  11  11      134.29      188.94    146.57 o 
   0  11  11      111.02       77.53    154.47 o 
   1  11  11     1385.64     1367.10    162.34 o 
   2  11  11     2394.12     2350.17    177.25 o 
   3  11  11      506.67      435.87    166.16 o 
   4  11  11     1851.46     1900.56    163.66 o 
   5  11  11      326.15      146.53    276.99 o 
   6  11  11        8.36      -25.45    163.43 o 
  -5  12  11      482.95      527.09    135.37 o 
  -4  12  11      395.62      498.71    155.28 o 
  -3  12  11       51.87       77.44    138.91 o 
  -2  12  11       13.28      -56.99    152.10 o 
  -1  12  11     2132.91     2288.83    176.52 o 
   0  12  11      438.62      394.09    141.34 o 
   1  12  11      586.28      521.01    128.94 o 
   2  12  11      490.00      630.77    157.42 o 
   3  12  11      595.84      535.53    144.33 o 
   4  12  11      463.20      422.19    174.51 o 
   5  12  11       13.70      -56.49    158.82 o 
  -4  13  11      176.14      128.03    201.23 o 
  -3  13  11        9.15       88.00    161.01 o 
  -2  13  11       39.45      174.70    162.95 o 
  -1  13  11      364.93      438.89    165.45 o 
   0  13  11      828.59      967.92    173.03 o 
   1  13  11      294.94      411.60    163.40 o 
   2  13  11        5.40       -9.98    136.97 o 
   3  13  11       38.05       -8.73    141.99 o 
  -1  14  11      476.99      399.32    171.04 o 
   0  14  11      399.52      549.02    172.96 o 
   1  14  11      515.15      642.81    142.18 o 
 -10   0  12      383.37      483.94    281.07 o 
  -8   0  12      437.60      527.11    188.08 o 
  -6   0  12     1154.25     1006.08    121.60 o 
  -4   0  12     4675.21     4754.23    161.54 o 
  -2   0  12       16.15      -44.59     67.75 o 
   0   0  12     3841.53     3659.36    164.29 o 
   2   0  12    30513.66    29814.81    562.74 o 
   4   0  12     2512.49     2807.04    255.71 o 
   6   0  12       45.14     -121.06    203.78 o 
   8   0  12     6315.87     6370.65    416.02 o 
  10   0  12      151.88      270.20    233.07 o 
 -10   1  12       44.66      167.47    194.89 o 
  -9   1  12      120.18      133.08    151.03 o 
  -8   1  12      454.63      474.83    137.68 o 
  -7   1  12       92.69       95.69    104.60 o 
  -6   1  12    13725.42    14037.54    198.72 o 
  -5   1  12      592.35      502.97     72.68 o 
  -4   1  12     4340.94     4340.75    100.99 o 
  -3   1  12      475.92      592.78     65.95 o 
  -2   1  12      932.25      884.56     61.73 o 
  -1   1  12      509.43      659.21     57.72 o 
   0   1  12    17307.02    17318.13    164.98 o 
   1   1  12      864.45      826.40    104.71 o 
   2   1  12     1200.07     1208.93    125.79 o 
   3   1  12       97.51      197.01     94.69 o 
   4   1  12     1945.06     1745.47    147.75 o 
   5   1  12       20.48      -39.93    137.07 o 
   6   1  12     3911.14     3613.05    214.55 o 
   7   1  12       78.59     -156.98    158.89 o 
   8   1  12     1355.33     1386.32    210.41 o 
   9   1  12        1.32      -53.44    204.08 o 
 -10   2  12      116.25      275.48    167.05 o 
  -9   2  12     1013.13      961.16    196.73 o 
  -8   2  12       53.35       44.82    116.41 o 
  -7   2  12     1870.27     1946.51    143.80 o 
  -6   2  12       41.00       84.11     76.04 o 
  -5   2  12      142.29      115.76     62.43 o 
  -4   2  12     1739.95     1823.92     82.04 o 
  -3   2  12      789.60      760.47     66.94 o 
  -2   2  12     3742.53     3791.34     85.02 o 
  -1   2  12     2146.58     2103.87     69.07 o 
   0   2  12      508.67      545.01     73.41 o 
   1   2  12      229.99      174.54     60.32 o 
   2   2  12    18296.21    18368.48    504.47 o 
   3   2  12     1243.65     1315.70    147.18 o 
   4   2  12     2746.95     2698.23    248.16 o 
   5   2  12     6629.52     6675.97    244.49 o 
   6   2  12       56.04      -28.47    146.92 o 
   7   2  12      612.54      574.32    156.99 o 
   8   2  12     4589.84     4790.02    254.06 o 
   9   2  12      178.26      199.50    199.68 o 
 -10   3  12        2.00       -9.77    162.09 o 
  -9   3  12      297.71      372.39    127.89 o 
  -8   3  12     1056.49     1068.28    154.53 o 
  -7   3  12      869.95      812.29    118.94 o 
  -6   3  12     3232.97     2974.46    142.41 o 
  -5   3  12      599.68      652.57     85.16 o 
  -4   3  12       12.24       17.96     69.12 o 
  -3   3  12     2897.23     2689.99     88.00 o 
  -2   3  12     7974.78     8149.00    152.77 o 
  -1   3  12     6887.34     6718.01    119.50 o 
   0   3  12      278.76      304.53     69.91 o 
   1   3  12      194.32      169.25     71.44 o 
   2   3  12      647.15      485.90     88.08 o 
   3   3  12      516.15      645.44    117.52 o 
   4   3  12     1879.43     1966.77    163.21 o 
   5   3  12       70.91      216.94    143.73 o 
   6   3  12      452.55      499.02    142.77 o 
   7   3  12      374.91      325.55    183.70 o 
   8   3  12     1906.65     2140.58    223.71 o 
   9   3  12        3.64      -38.69    193.52 o 
 -10   4  12       31.95      -38.42    171.15 o 
  -9   4  12      360.33      364.67    157.94 o 
  -8   4  12     1418.32     1486.77    153.67 o 
  -7   4  12     1209.90     1048.14    148.11 o 
  -6   4  12     2250.91     2184.14    124.27 o 
  -5   4  12      569.13      476.57     99.24 o 
  -4   4  12      114.12       89.37     84.81 o 
  -3   4  12      753.43      648.24     71.83 o 
  -2   4  12    11703.59    11769.13    165.28 o 
  -1   4  12       47.10       92.82     71.96 o 
   0   4  12     1846.82     1683.04    104.62 o 
   1   4  12        3.42       18.63     73.14 o 
   2   4  12     4189.60     4526.59    120.38 o 
   3   4  12      402.51      351.99     96.32 o 
   4   4  12     5644.31     5143.11    163.35 o 
   5   4  12     8436.52     8052.25    250.49 o 
   6   4  12      256.92      153.74    134.40 o 
   7   4  12      170.33      140.47    144.95 o 
   8   4  12     1313.50     1458.96    189.78 o 
   9   4  12      242.98      281.14    174.07 o 
  -9   5  12        8.96      -47.23    120.11 o 
  -8   5  12     1038.52     1397.23    168.30 o 
  -7   5  12      770.37      739.50    133.26 o 
  -6   5  12        0.57      -48.63     90.00 o 
  -5   5  12      378.94      221.96     98.23 o 
  -4   5  12     4246.44     4098.47    132.62 o 
  -3   5  12      744.16      718.64     89.73 o 
  -2   5  12     6412.17     6143.95    299.96 o 
  -1   5  12    17699.43    18396.65    270.83 o 
   0   5  12       14.35       92.84     92.80 o 
   1   5  12     1558.62     1512.05    119.07 o 
   2   5  12     3338.46     3324.29    139.74 o 
   3   5  12      307.47      304.70    119.10 o 
   4   5  12     4709.82     4560.69    231.93 o 
   5   5  12      318.40      382.92    166.35 o 
   6   5  12       32.87     -203.78    245.44 o 
   7   5  12      677.95      522.28    284.99 o 
   8   5  12      998.21     1123.06    319.41 o 
   9   5  12       21.08     -288.01    294.65 o 
  -9   6  12        6.60      -14.18    127.25 o 
  -8   6  12      159.73       24.92    127.97 o 
  -7   6  12      718.05      612.04    122.25 o 
  -6   6  12      762.66      931.27    111.13 o 
  -5   6  12     4251.04     4028.67    152.30 o 
  -4   6  12      227.82      238.17     85.75 o 
  -3   6  12     3017.96     3144.91    128.73 o 
  -2   6  12      314.78      230.45    108.22 o 
  -1   6  12     1001.97      914.75    179.03 o 
   0   6  12     2289.29     2497.43    156.40 o 
   1   6  12        6.24        5.18    118.29 o 
   2   6  12        2.64       32.85     94.78 o 
   3   6  12        7.05       37.96     95.81 o 
   4   6  12     3695.88     3775.78    211.30 o 
   5   6  12     1443.19     1324.33    170.00 o 
   6   6  12      167.51      293.34    173.27 o 
   7   6  12       29.44        1.25    151.87 o 
   8   6  12        0.12       24.45    299.18 o 
  -9   7  12       59.84       -2.06    131.39 o 
  -8   7  12      702.02      915.32    169.51 o 
  -7   7  12       20.73      -90.36    176.79 o 
  -6   7  12      215.30      167.98    135.38 o 
  -5   7  12      558.77      586.80    100.29 o 
  -4   7  12     1868.60     1749.00    119.91 o 
  -3   7  12       10.15      -81.92     97.74 o 
  -2   7  12      100.12      127.02    103.73 o 
  -1   7  12     4438.80     4453.47    173.12 o 
   0   7  12     1169.30     1166.49    126.18 o 
   1   7  12       34.66       23.68    104.65 o 
   2   7  12      453.98      574.84    115.21 o 
   3   7  12       15.42      -16.98    112.06 o 
   4   7  12      699.77      662.99    177.98 o 
   5   7  12       32.14      105.87    149.81 o 
   6   7  12      726.72      726.99    164.71 o 
   7   7  12      206.95      193.52    159.10 o 
   8   7  12       16.05      -88.65    188.13 o 
  -8   8  12       36.01      -77.92    136.85 o 
  -7   8  12     1331.90     1256.22    156.47 o 
  -6   8  12      483.20      535.49    133.76 o 
  -5   8  12     1721.27     1761.97    129.99 o 
  -4   8  12     5150.48     5040.34    159.72 o 
  -3   8  12       88.24      -21.95    108.88 o 
  -2   8  12      365.57      249.60     99.01 o 
  -1   8  12       46.47      -93.25    124.48 o 
   0   8  12      590.07      641.01    134.61 o 
   1   8  12       62.71       48.31    110.44 o 
   2   8  12       14.60      -21.60     99.78 o 
   3   8  12      347.73      201.89    112.77 o 
   4   8  12      162.61      131.47    104.54 o 
   5   8  12       15.83      121.30    177.84 o 
   6   8  12      179.36       99.46    180.09 o 
   7   8  12       12.46      -40.56    185.32 o 
   8   8  12      174.98       16.91    235.18 o 
  -7   9  12       59.89      200.38    143.19 o 
  -6   9  12      474.98      442.99    141.63 o 
  -5   9  12      538.30      557.32    122.72 o 
  -4   9  12       32.70      -62.17    112.98 o 
  -3   9  12     1784.98     1572.96    152.77 o 
  -2   9  12      464.51      248.48    115.54 o 
  -1   9  12       58.86      154.40    121.02 o 
   0   9  12      286.82      366.21    124.72 o 
   1   9  12      860.03     1038.75    131.56 o 
   2   9  12      214.22      346.32    133.99 o 
   3   9  12     1673.34     1512.91    153.36 o 
   4   9  12        7.79      -23.78    130.19 o 
   5   9  12       35.44      -42.42    175.22 o 
   6   9  12      735.12      732.68    173.53 o 
   7   9  12       35.61      121.36    323.03 o 
  -7  10  12      937.33      966.04    194.32 o 
  -6  10  12       52.35      161.08    142.53 o 
  -5  10  12       73.82      156.18    158.30 o 
  -4  10  12      954.81      881.02    164.46 o 
  -3  10  12      646.67      709.39    159.75 o 
  -2  10  12      135.50      173.84    119.16 o 
  -1  10  12      680.73      716.53    139.67 o 
   0  10  12      643.96      582.68    125.44 o 
   1  10  12       43.14      115.77    137.71 o 
   2  10  12      266.58      288.22    127.07 o 
   3  10  12      796.44      757.12    150.41 o 
   4  10  12      255.17      410.86    145.80 o 
   5  10  12       21.76        6.96    172.08 o 
   6  10  12        5.84       41.36    311.26 o 
  -6  11  12      288.67      362.54    149.75 o 
  -5  11  12       56.01      -32.96    193.04 o 
  -4  11  12      355.67      412.10    146.46 o 
  -3  11  12     2325.64     2336.36    161.16 o 
  -2  11  12       49.18      -15.55    134.05 o 
  -1  11  12      494.70      561.27    157.28 o 
   0  11  12        1.43       43.96    131.53 o 
   1  11  12      666.10      749.61    142.81 o 
   2  11  12     1546.49     1405.74    142.57 o 
   3  11  12     1314.76     1278.68    143.01 o 
   4  11  12      142.58      224.96    151.19 o 
   5  11  12        3.48       67.76    158.27 o 
  -5  12  12       28.65       21.78    171.16 o 
  -4  12  12      200.42      100.33    145.99 o 
  -3  12  12      386.36      431.34    150.80 o 
  -2  12  12       13.47       23.17    140.27 o 
  -1  12  12      672.03      753.51    154.46 o 
   0  12  12      548.06      591.35    150.15 o 
   1  12  12      201.37      299.02    139.59 o 
   2  12  12      429.55      413.74    120.34 o 
   3  12  12      176.34      353.10    157.15 o 
   4  12  12      559.11      594.06    207.55 o 
  -3  13  12      466.99      393.47    142.64 o 
  -2  13  12      261.07      444.49    131.11 o 
  -1  13  12        9.63       63.87    144.27 o 
   0  13  12       32.74       93.08    161.78 o 
   1  13  12       93.48      165.90    143.18 o 
   2  13  12      328.08      238.10    144.39 o 
  -9   0  13      614.76      884.56    272.31 o 
  -7   0  13     1745.39     2026.78    166.36 o 
  -5   0  13    11719.65    11756.46    229.61 o 
  -3   0  13     8031.96     8335.25    175.20 o 
  -1   0  13     3160.34     3020.91    152.42 o 
   1   0  13    16599.34    16014.17    293.30 o 
   3   0  13    12022.08    11153.91    390.05 o 
   5   0  13       92.67       55.55    152.46 o 
   7   0  13     1843.38     1756.44    286.50 o 
   9   0  13      954.94      756.56    241.22 o 
 -10   1  13      299.20      166.58    167.30 o 
  -9   1  13      367.15      248.76    181.49 o 
  -8   1  13      328.74      408.19    139.46 o 
  -7   1  13      211.33      216.19     97.18 o 
  -6   1  13      605.43      525.94     92.97 o 
  -5   1  13     2648.96     2652.39     98.94 o 
  -4   1  13        0.94       -1.11     71.10 o 
  -3   1  13     1764.10     1786.29     79.61 o 
  -2   1  13      183.54      192.81     59.10 o 
  -1   1  13     6091.34     5834.67    112.61 o 
   0   1  13        0.86      130.47     78.24 o 
   1   1  13      257.90      318.46     94.62 o 
   2   1  13      546.21      582.03    102.23 o 
   3   1  13     1291.18     1363.34    142.23 o 
   4   1  13      586.02      734.81    151.81 o 
   5   1  13      202.46      230.94    151.05 o 
   6   1  13      365.16      327.44    159.09 o 
   7   1  13      198.87       -4.23    166.10 o 
   8   1  13       37.94       61.50    243.93 o 
   9   1  13     1286.26     1280.96    281.07 o 
 -10   2  13      834.50      881.36    213.08 o 
  -9   2  13      208.64      188.23    156.73 o 
  -8   2  13       27.71       28.25    107.31 o 
  -7   2  13        7.34        3.65    109.45 o 
  -6   2  13     1366.00     1387.18     95.40 o 
  -5   2  13     2985.05     3077.34    115.51 o 
  -4   2  13       11.06       24.28     63.47 o 
  -3   2  13      871.42      889.04     70.77 o 
  -2   2  13       40.78       15.08     66.24 o 
  -1   2  13      492.42      446.44     65.06 o 
   0   2  13      168.92      144.17     70.78 o 
   1   2  13     2885.30     2890.16    133.06 o 
   2   2  13        3.68      120.34     87.40 o 
   3   2  13     4966.94     4865.91    288.77 o 
   4   2  13       26.01      -31.95    137.71 o 
   5   2  13      687.67      587.09    156.63 o 
   6   2  13     1862.08     1587.85    185.00 o 
   7   2  13      981.11     1237.82    192.40 o 
   8   2  13      349.50      342.56    252.08 o 
   9   2  13      930.50      786.92    218.23 o 
  -9   3  13        2.39       82.55    150.01 o 
  -8   3  13      635.64      595.43    124.05 o 
  -7   3  13      183.72      202.02    118.35 o 
  -6   3  13     1434.90     1441.67    107.39 o 
  -5   3  13      946.73     1052.16     91.81 o 
  -4   3  13      660.91      613.68     87.72 o 
  -3   3  13      258.04      280.18     65.11 o 
  -2   3  13     1810.56     1879.88     87.42 o 
  -1   3  13     2966.34     3084.21     97.71 o 
   0   3  13     1689.27     1610.11     92.57 o 
   1   3  13      825.64      896.30    111.97 o 
   2   3  13     2745.87     3078.99    142.39 o 
   3   3  13      317.07      311.02    112.41 o 
   4   3  13     4780.66     4845.65    215.89 o 
   5   3  13     1450.05     1406.26    150.62 o 
   6   3  13      402.34      414.53    163.43 o 
   7   3  13       36.02      -22.25    167.67 o 
   8   3  13      259.62      204.05    190.23 o 
   9   3  13      299.11      230.17    171.42 o 
  -9   4  13        1.28       50.57    134.87 o 
  -8   4  13       55.24       19.49    143.13 o 
  -7   4  13     1932.39     1900.38    152.71 o 
  -6   4  13       44.12       86.74     99.78 o 
  -5   4  13      647.30      691.64     98.78 o 
  -4   4  13     1850.34     1831.61    121.42 o 
  -3   4  13     1355.25     1291.51    100.31 o 
  -2   4  13     1982.28     2032.15    106.69 o 
  -1   4  13    10815.86    10504.50    174.78 o 
   0   4  13     1100.18     1040.02    105.05 o 
   1   4  13     2805.47     2706.16    181.24 o 
   2   4  13      552.02      584.70    138.74 o 
   3   4  13      427.98      384.08    160.47 o 
   4   4  13      487.27      544.31    122.13 o 
   5   4  13     1001.41      835.69    140.80 o 
   6   4  13     1511.84     1365.03    165.57 o 
   7   4  13      209.38      200.04    153.31 o 
   8   4  13      274.44      476.14    194.19 o 
   9   4  13      518.21      576.05    180.93 o 
  -9   5  13       18.47      -21.36    113.99 o 
  -8   5  13       89.62      155.47    119.69 o 
  -7   5  13       17.03       58.86    123.38 o 
  -6   5  13      470.82      342.17    115.33 o 
  -5   5  13      539.43      648.60     99.91 o 
  -4   5  13     2236.00     2086.06    125.67 o 
  -3   5  13        7.47      -48.88    104.18 o 
  -2   5  13     3331.41     3129.07    188.66 o 
  -1   5  13       80.05      215.54     81.84 o 
   0   5  13     7221.29     7500.42    285.82 o 
   1   5  13       67.16       -1.83    108.42 o 
   2   5  13      447.02      399.09    141.51 o 
   3   5  13      314.40      281.63    124.56 o 
   4   5  13     4165.75     3946.80    230.12 o 
   5   5  13      102.67       34.29    122.73 o 
   6   5  13        2.13       23.88    124.35 o 
   7   5  13      599.48      390.96    220.08 o 
   8   5  13      116.04       -2.72    297.67 o 
  -9   6  13        0.61       41.19    129.69 o 
  -8   6  13      113.54       44.73    150.39 o 
  -7   6  13      767.58      873.49    155.84 o 
  -6   6  13       25.62      -50.63     95.74 o 
  -5   6  13      947.22      932.19    114.71 o 
  -4   6  13     7415.40     7366.83    219.31 o 
  -3   6  13      474.70      514.79    113.28 o 
  -2   6  13     4054.01     3829.48    173.05 o 
  -1   6  13     3656.09     3524.65    158.32 o 
   0   6  13     1887.50     1857.76    133.39 o 
   1   6  13     1659.43     1768.30    130.54 o 
   2   6  13      786.77      686.04    179.65 o 
   3   6  13       16.24       26.77    164.44 o 
   4   6  13      972.59     1105.50    167.47 o 
   5   6  13      551.88      479.82    179.45 o 
   6   6  13      405.45      203.92    178.10 o 
   7   6  13       13.04     -171.35    176.73 o 
   8   6  13      315.52      256.98    173.59 o 
  -8   7  13      282.03      275.99    143.92 o 
  -7   7  13      162.91       41.74    145.62 o 
  -6   7  13      227.12      202.49    122.19 o 
  -5   7  13      207.14      219.02    108.23 o 
  -4   7  13     1679.87     1648.04    160.91 o 
  -3   7  13       35.49      -25.45    130.56 o 
  -2   7  13      554.52      403.11    112.22 o 
  -1   7  13      853.92      874.38    126.71 o 
   0   7  13     7735.12     8538.36    224.63 o 
   1   7  13     4137.76     4103.60    169.48 o 
   2   7  13      104.54       94.14    126.90 o 
   3   7  13      515.24      527.96    152.47 o 
   4   7  13     1458.59     1488.28    201.14 o 
   5   7  13      634.94      603.59    167.56 o 
   6   7  13      535.81      366.79    166.19 o 
   7   7  13     1392.29     1329.30    197.44 o 
   8   7  13        0.41      -88.46    192.05 o 
  -8   8  13      129.28       84.30    129.88 o 
  -7   8  13      518.30      512.60    132.93 o 
  -6   8  13     2118.41     2147.93    150.66 o 
  -5   8  13       35.95       10.81    110.26 o 
  -4   8  13     1800.98     1941.84    161.72 o 
  -3   8  13     1740.55     1661.91    151.98 o 
  -2   8  13       73.80       55.50    109.71 o 
  -1   8  13        4.17       90.81    118.07 o 
   0   8  13      400.11      427.09    114.93 o 
   1   8  13      265.61      318.53    131.75 o 
   2   8  13       50.10       52.72    111.69 o 
   3   8  13       91.71       57.46    176.53 o 
   4   8  13     1195.35     1239.82    180.22 o 
   5   8  13        5.64      -49.20    179.98 o 
   6   8  13       42.45      168.25    192.14 o 
   7   8  13      133.83      -80.53    192.21 o 
  -7   9  13       55.26      -89.25    136.41 o 
  -6   9  13     1210.84     1202.19    160.32 o 
  -5   9  13      271.60      304.14    160.82 o 
  -4   9  13        3.97       10.22    109.12 o 
  -3   9  13      125.17       74.69    124.44 o 
  -2   9  13      877.86      971.95    134.21 o 
  -1   9  13     1169.31     1251.67    134.58 o 
   0   9  13     2451.13     2433.90    174.17 o 
   1   9  13     3418.82     3579.60    186.50 o 
   2   9  13      105.10      162.45    121.15 o 
   3   9  13       47.24      102.41    119.38 o 
   4   9  13      487.84      463.54    191.63 o 
   5   9  13      398.91      372.83    172.10 o 
   6   9  13     1040.52      937.76    216.97 o 
  -6  10  13     2195.10     2537.16    254.88 o 
  -5  10  13      144.56      109.44    132.73 o 
  -4  10  13      402.68      362.83    144.94 o 
  -3  10  13      668.60      717.30    151.76 o 
  -2  10  13     3447.37     3851.72    180.67 o 
  -1  10  13       78.08       84.80    132.30 o 
   0  10  13     2175.49     2177.72    168.32 o 
   1  10  13        3.08      -10.74    119.95 o 
   2  10  13       36.61      160.64    129.82 o 
   3  10  13      389.94      408.88    137.29 o 
   4  10  13     1361.06     1500.48    201.60 o 
   5  10  13        3.47       20.69    157.91 o 
   6  10  13       86.72      163.65    200.69 o 
  -5  11  13      233.74      364.43    140.35 o 
  -4  11  13      201.98      280.90    148.46 o 
  -3  11  13      443.36      519.53    168.52 o 
  -2  11  13     1048.91     1143.72    148.94 o 
  -1  11  13        1.26     -126.69    130.05 o 
   0  11  13      794.68      889.42    165.54 o 
   1  11  13      329.33      277.25    152.78 o 
   2  11  13        6.80       23.20    146.31 o 
   3  11  13      790.75      816.19    150.39 o 
   4  11  13       95.40      -81.38    195.62 o 
   5  11  13      114.22       73.94    203.92 o 
  -4  12  13        1.60       66.82    169.09 o 
  -3  12  13        1.35       -0.87    145.29 o 
  -2  12  13     1603.35     1717.50    177.78 o 
  -1  12  13        5.19      -46.12    141.65 o 
   0  12  13      804.86     1065.82    177.83 o 
   1  12  13        3.93       -3.45    139.34 o 
   2  12  13      442.99      392.70    164.63 o 
   3  12  13      393.66      363.12    163.75 o 
  -1  13  13       16.46      129.17    153.03 o 
   0  13  13      197.94      336.79    219.56 o 
   1  13  13       18.45      151.40    151.20 o 
  -8   0  14       55.56      148.08    144.90 o 
  -6   0  14      577.22      550.84    108.01 o 
  -4   0  14     9615.74     9454.33    205.42 o 
  -2   0  14      283.90      349.55    111.71 o 
   0   0  14     1625.81     1772.64    141.20 o 
   2   0  14     3439.99     3425.03    268.99 o 
   4   0  14       46.75       46.49    200.16 o 
   6   0  14     1393.81     1133.93    265.07 o 
   8   0  14     1226.02     1387.52    249.67 o 
  -9   1  14       25.51     -145.34    172.82 o 
  -8   1  14     5289.76     5430.15    231.60 o 
  -7   1  14      342.53      405.55    103.00 o 
  -6   1  14     1744.84     2022.62    112.08 o 
  -5   1  14       61.47       78.97     71.83 o 
  -4   1  14      447.44      428.43     71.56 o 
  -3   1  14      222.81      191.91     63.33 o 
  -2   1  14      718.49      714.35     95.39 o 
  -1   1  14      672.16      772.32     90.52 o 
   0   1  14      797.31      745.45     98.06 o 
   1   1  14       12.99      181.56     95.16 o 
   2   1  14     3633.27     3211.30    187.71 o 
   3   1  14       55.89       97.50    136.31 o 
   4   1  14       54.49       43.78    124.46 o 
   5   1  14      500.09      377.62    134.55 o 
   6   1  14      422.30      450.78    132.41 o 
   7   1  14        4.57       13.01    147.97 o 
   8   1  14      106.89       94.43    192.10 o 
   9   1  14        4.34     -116.27    199.91 o 
  -9   2  14      999.45      964.62    167.71 o 
  -8   2  14       28.46      -19.91    136.48 o 
  -7   2  14       49.73       67.72    108.74 o 
  -6   2  14        9.91       37.37     78.01 o 
  -5   2  14     4008.69     4071.12    126.19 o 
  -4   2  14     2983.42     2912.82    100.11 o 
  -3   2  14     1127.75     1230.94     89.27 o 
  -2   2  14      130.35       73.05     70.49 o 
  -1   2  14     1309.32     1299.94    106.48 o 
   0   2  14     3285.91     3321.59    116.60 o 
   1   2  14     4324.81     4237.67    156.77 o 
   2   2  14      289.74      245.13    102.84 o 
   3   2  14     1811.27     1821.21    135.93 o 
   4   2  14      116.90       73.75    146.63 o 
   5   2  14     2140.96     1964.87    170.62 o 
   6   2  14      722.98      681.87    176.91 o 
   7   2  14      162.33      -21.79    177.01 o 
   8   2  14      389.09      175.10    195.04 o 
   9   2  14       27.24      -71.90    204.02 o 
  -9   3  14       20.69      -13.95    132.68 o 
  -8   3  14      377.24      322.93    118.98 o 
  -7   3  14      322.94      283.86    101.14 o 
  -6   3  14        2.53      -12.91     95.22 o 
  -5   3  14       86.88       23.69    100.33 o 
  -4   3  14      303.03      155.39     92.70 o 
  -3   3  14     1839.12     1863.27    110.04 o 
  -2   3  14      433.04      410.60     83.72 o 
  -1   3  14     6003.65     6314.55    146.39 o 
   0   3  14       95.89      124.89     92.77 o 
   1   3  14      124.41      211.87    110.07 o 
   2   3  14     3762.43     3922.55    154.92 o 
   3   3  14       88.97       46.50     97.29 o 
   4   3  14      785.00      778.01    132.30 o 
   5   3  14     2802.91     2772.66    201.02 o 
   6   3  14      105.69       49.76    157.94 o 
   7   3  14        0.92     -135.68    215.55 o 
   8   3  14       36.43       69.07    142.30 o 
  -9   4  14     1638.46     1908.63    200.91 o 
  -8   4  14       10.87      175.56    116.70 o 
  -7   4  14       29.88       47.10    135.30 o 
  -6   4  14      601.06      593.47    110.98 o 
  -5   4  14      497.86      541.69    104.69 o 
  -4   4  14       16.05      -19.95    106.38 o 
  -3   4  14        5.54      -33.47     93.23 o 
  -2   4  14     2299.47     2221.97    106.88 o 
  -1   4  14       61.84       92.11     80.02 o 
   0   4  14     3283.02     3331.79    216.13 o 
   1   4  14      682.11      697.13    148.21 o 
   2   4  14      139.28       95.46    134.81 o 
   3   4  14       14.63       22.79    134.76 o 
   4   4  14        2.50      150.66    124.18 o 
   5   4  14     3758.19     3584.23    234.42 o 
   6   4  14        5.76     -111.10    259.93 o 
   7   4  14       97.46       70.95    285.29 o 
   8   4  14       75.33      124.38    226.12 o 
  -8   5  14        4.70       49.64    147.92 o 
  -7   5  14      600.55      608.85    147.32 o 
  -6   5  14      522.87      475.33     98.23 o 
  -5   5  14      281.98      231.54     99.90 o 
  -4   5  14     2016.38     1884.01    144.19 o 
  -3   5  14     2535.79     2390.83    148.03 o 
  -2   5  14       96.06       40.97    125.19 o 
  -1   5  14     6556.39     6417.58    153.26 o 
   0   5  14      384.80      470.95    134.80 o 
   1   5  14      907.52      918.91    144.62 o 
   2   5  14        0.57      -56.69    165.55 o 
   3   5  14        2.35       -7.29    136.94 o 
   4   5  14      432.17      380.51    134.95 o 
   5   5  14     3128.95     2702.13    226.03 o 
   6   5  14       38.99      -19.28    177.41 o 
   7   5  14      357.82      214.07    189.63 o 
   8   5  14       16.87     -436.09    290.73 o 
  -8   6  14       25.61      -64.02    152.68 o 
  -7   6  14      210.01      239.93    208.37 o 
  -6   6  14      220.37      195.80    112.13 o 
  -5   6  14       44.65      -41.87    132.90 o 
  -4   6  14      201.44      198.20    120.67 o 
  -3   6  14     3297.16     3425.99    172.54 o 
  -2   6  14       76.57      126.42    122.09 o 
  -1   6  14     1768.80     1721.66    145.59 o 
   0   6  14      129.41      141.46    106.67 o 
   1   6  14      220.15       15.48    147.22 o 
   2   6  14      752.79      743.38    145.95 o 
   3   6  14      354.47      215.46    150.37 o 
   4   6  14       25.10      -71.68    145.15 o 
   5   6  14     1183.75     1284.92    203.66 o 
   6   6  14      100.29      101.33    137.72 o 
   7   6  14        4.54       68.72    164.18 o 
   8   6  14      599.72      685.49    216.51 o 
  -8   7  14        0.06       95.35    163.74 o 
  -7   7  14      350.59      320.02    126.28 o 
  -6   7  14      153.03      137.33    133.86 o 
  -5   7  14       54.35       88.27    143.80 o 
  -4   7  14     1074.27     1068.26    144.00 o 
  -3   7  14     1637.28     1669.24    150.08 o 
  -2   7  14      119.29       86.96    118.20 o 
  -1   7  14     1964.75     1910.83    146.41 o 
   0   7  14     1554.17     1824.48    143.80 o 
   1   7  14     4121.85     4429.73    238.47 o 
   2   7  14     3703.38     3794.76    215.93 o 
   3   7  14      234.85      238.29    182.68 o 
   4   7  14      159.41      413.20    187.27 o 
   5   7  14     2868.35     2571.21    215.71 o 
   6   7  14      106.80      142.96    192.79 o 
   7   7  14     1180.76     1160.80    218.34 o 
  -7   8  14        1.34       72.38    134.74 o 
  -6   8  14      180.43      239.72    139.78 o 
  -5   8  14     1138.05     1290.69    160.20 o 
  -4   8  14       52.62      151.70    133.34 o 
  -3   8  14     1657.71     1815.38    159.60 o 
  -2   8  14     2829.49     2948.18    162.62 o 
  -1   8  14      523.74      602.46    133.39 o 
   0   8  14     2480.89     2676.86    164.54 o 
   1   8  14        6.38       45.50    126.13 o 
   2   8  14     1159.62     1000.37    178.22 o 
   3   8  14      269.54      411.77    194.31 o 
   4   8  14       10.16      -27.70    183.55 o 
   5   8  14      284.86      304.42    198.18 o 
   6   8  14      235.90      262.14    176.08 o 
  -6   9  14      129.60      170.25    171.48 o 
  -5   9  14     2455.46     2651.75    190.73 o 
  -4   9  14        4.35       -3.29    132.15 o 
  -3   9  14      378.14      314.58    133.23 o 
  -2   9  14      643.38      779.44    134.39 o 
  -1   9  14      131.40      117.16    130.60 o 
   0   9  14     1212.06     1442.21    153.22 o 
   1   9  14     3895.43     4168.14    200.22 o 
   2   9  14     3142.82     3124.85    214.78 o 
   3   9  14      317.05      198.02    197.09 o 
   4   9  14        1.88      -13.08    142.58 o 
   5   9  14      765.20      731.54    186.66 o 
   6   9  14       12.72      -26.03    165.99 o 
  -6  10  14      191.42      372.73    187.62 o 
  -5  10  14      871.25     1098.20    171.24 o 
  -4  10  14      465.45      348.22    150.99 o 
  -3  10  14       47.84       72.54    140.55 o 
  -2  10  14      871.07      878.21    135.91 o 
  -1  10  14      980.40     1067.19    144.84 o 
   0  10  14      421.36      381.40    141.54 o 
   1  10  14      315.46      265.77    134.22 o 
   2  10  14      293.80      393.35    154.39 o 
   3  10  14      875.88      833.97    170.94 o 
   4  10  14      136.79      201.93    207.77 o 
   5  10  14      229.26      108.95    209.08 o 
  -4  11  14       25.81      -52.55    146.17 o 
  -3  11  14     1002.07     1201.59    186.27 o 
  -2  11  14      341.21      460.59    152.81 o 
  -1  11  14       87.22       84.91    159.12 o 
   0  11  14       52.70       70.54    127.38 o 
   1  11  14     1565.04     1698.72    181.38 o 
   2  11  14      144.51      222.17    178.16 o 
   3  11  14      116.29      104.24    204.47 o 
   4  11  14      519.40      605.77    198.11 o 
  -3  12  14      193.97       93.64    154.06 o 
  -2  12  14      117.03      186.14    184.26 o 
  -1  12  14      546.14      621.79    156.02 o 
   0  12  14      154.30      239.13    166.07 o 
   1  12  14       21.49      -89.32    160.12 o 
   2  12  14       23.60       21.26    156.73 o 
  -7   0  15     3550.87     3723.23    224.04 o 
  -5   0  15     1466.27     1307.68    136.29 o 
  -3   0  15     6081.60     6255.39    228.84 o 
  -1   0  15      475.89      367.14    140.04 o 
   1   0  15     8091.92     7917.90    251.45 o 
   3   0  15     1227.36     1340.12    198.95 o 
   5   0  15      184.18      144.31    224.01 o 
   7   0  15       29.03       24.45    261.44 o 
  -9   1  15       10.74       18.53    180.52 o 
  -8   1  15       41.63       33.35    108.92 o 
  -7   1  15     3692.04     3613.00    146.27 o 
  -6   1  15      979.48     1098.76    103.95 o 
  -5   1  15      968.85      903.71     96.70 o 
  -4   1  15      943.86      970.29     94.04 o 
  -3   1  15       58.71       50.24     94.23 o 
  -2   1  15        8.14       44.19     94.29 o 
  -1   1  15       49.92       62.04     94.54 o 
   0   1  15       81.47       -5.28     79.08 o 
   1   1  15     5682.73     5925.65    161.53 o 
   2   1  15     1288.98     1229.69    136.07 o 
   3   1  15       59.79      109.94    128.23 o 
   4   1  15      143.74       -9.14    111.45 o 
   5   1  15      438.73      330.30    140.59 o 
   6   1  15        0.31      -83.80    140.36 o 
   7   1  15     4982.84     5261.62    266.96 o 
   8   1  15       46.27       -4.85    194.28 o 
  -9   2  15       60.21       52.06    153.10 o 
  -8   2  15        1.07      -35.46    112.41 o 
  -7   2  15      892.12      864.89    143.77 o 
  -6   2  15      333.79      411.97     91.23 o 
  -5   2  15     2295.47     2279.37    122.85 o 
  -4   2  15     4940.49     5088.79    148.39 o 
  -3   2  15     1757.29     1831.02    110.60 o 
  -2   2  15     4686.48     4967.22    146.59 o 
  -1   2  15     1136.25     1157.03     95.84 o 
   0   2  15      743.57      695.55     92.00 o 
   1   2  15     5713.80     5914.10    176.36 o 
   2   2  15     4885.07     4433.94    205.01 o 
   3   2  15      340.10      380.47    115.96 o 
   4   2  15     1981.76     1955.14    188.02 o 
   5   2  15      232.32      186.62    156.75 o 
   6   2  15      685.69      639.90    183.63 o 
   7   2  15       35.26      134.61    185.07 o 
   8   2  15      114.02      268.95    174.89 o 
  -9   3  15      477.37      564.66    163.89 o 
  -8   3  15       89.91      197.02    130.59 o 
  -7   3  15      298.22      268.46    100.88 o 
  -6   3  15     1055.85     1103.18    124.76 o 
  -5   3  15      362.89      381.16    129.66 o 
  -4   3  15     1273.35     1352.59    137.78 o 
  -3   3  15      754.35      748.77    111.59 o 
  -2   3  15       41.13       58.57     94.81 o 
  -1   3  15      419.26      512.71    104.68 o 
   0   3  15      123.16      155.34     93.22 o 
   1   3  15     1679.57     1720.44    193.70 o 
   2   3  15     3430.48     3277.92    201.18 o 
   3   3  15      269.90      286.91    168.02 o 
   4   3  15     1326.54     1251.55    134.81 o 
   5   3  15     1327.76     1206.31    178.17 o 
   6   3  15       38.38      -90.20    164.78 o 
   7   3  15     2188.07     2288.82    226.09 o 
   8   3  15      118.94      166.43    172.11 o 
  -8   4  15        1.06      -40.03    143.42 o 
  -7   4  15       15.71      -93.36    117.26 o 
  -6   4  15      161.45      173.03    119.59 o 
  -5   4  15      803.31      830.81    140.87 o 
  -4   4  15     2801.70     3152.51    168.12 o 
  -3   4  15      420.98      347.89    121.87 o 
  -2   4  15     1743.52     1867.44    198.10 o 
  -1   4  15     2325.89     2596.22    152.75 o 
   0   4  15       48.75       -8.22    116.92 o 
   1   4  15     1623.18     1528.55    196.08 o 
   2   4  15     1122.18      918.40    159.07 o 
   3   4  15      691.21      739.54    180.29 o 
   4   4  15      341.12      496.49    181.49 o 
   5   4  15      266.97      330.32    141.20 o 
   6   4  15     1208.44     1170.16    206.67 o 
   7   4  15       89.35      -27.47    207.71 o 
   8   4  15       42.89      -53.74    302.50 o 
  -8   5  15     1096.04     1024.32    155.25 o 
  -7   5  15       50.65       43.78    100.38 o 
  -6   5  15      150.06      748.58    492.60 o 
  -5   5  15      841.23      818.33    126.28 o 
  -4   5  15      102.58       77.92    100.94 o 
  -3   5  15     1273.09     1281.13    126.97 o 
  -2   5  15     1582.85     1452.47    147.18 o 
  -1   5  15      956.98     1018.63    167.99 o 
   0   5  15     1175.52     1168.41    172.53 o 
   1   5  15       61.85       74.73    174.65 o 
   2   5  15     1424.40     1622.60    185.11 o 
   3   5  15      115.93       -1.65    144.47 o 
   4   5  15     1531.87     1752.96    210.27 o 
   5   5  15      979.91     1037.47    161.96 o 
   6   5  15      207.53      194.44    159.41 o 
   7   5  15      260.06      211.20    146.83 o 
  -8   6  15      265.60      334.53    147.65 o 
  -7   6  15      204.10      132.34    191.55 o 
  -6   6  15       31.09       27.51    124.79 o 
  -5   6  15       25.68      -18.39    139.42 o 
  -4   6  15      417.03      517.29    143.39 o 
  -3   6  15     2726.39     2795.64    157.17 o 
  -2   6  15       32.93      -15.02    103.54 o 
  -1   6  15       12.47       53.07    132.11 o 
   0   6  15     1825.61     1907.94    191.56 o 
   1   6  15       38.74       95.41    181.56 o 
   2   6  15      485.52      493.57    191.62 o 
   3   6  15     1880.23     1637.45    174.48 o 
   4   6  15      326.39      301.67    185.89 o 
   5   6  15        3.36      -34.48    136.03 o 
   6   6  15      280.76      133.64    159.15 o 
   7   6  15       16.09     -207.46    153.47 o 
  -7   7  15       18.55     -138.83    187.57 o 
  -6   7  15      288.09      233.74    143.83 o 
  -5   7  15       92.26      192.08    119.58 o 
  -4   7  15      127.31      107.06    145.84 o 
  -3   7  15        3.11      -47.88    121.67 o 
  -2   7  15     1392.70     1397.35    145.55 o 
  -1   7  15     2083.08     1912.75    147.42 o 
   0   7  15     1817.27     2053.76    200.78 o 
   1   7  15        6.33        5.97    136.61 o 
   2   7  15      530.86      690.00    172.73 o 
   3   7  15       60.96       44.93    137.62 o 
   4   7  15      996.62     1087.96    209.98 o 
   5   7  15      386.38      245.43    148.21 o 
   6   7  15      523.31      393.34    207.15 o 
  -6   8  15      100.38       41.05    143.28 o 
  -5   8  15       49.65       76.24    115.24 o 
  -4   8  15       34.23      -47.59    134.03 o 
  -3   8  15      955.70     1157.12    150.90 o 
  -2   8  15       58.66      -34.75    126.36 o 
  -1   8  15     1513.67     1401.11    151.55 o 
   0   8  15      419.31      667.62    204.38 o 
   1   8  15     2148.77     2323.98    237.51 o 
   2   8  15      421.92      417.85    153.10 o 
   3   8  15     1051.18     1224.54    179.97 o 
   4   8  15      608.42      804.83    212.05 o 
   5   8  15        1.77      -20.68    164.83 o 
   6   8  15       57.42       22.57    179.02 o 
  -6   9  15      100.36      128.78    136.08 o 
  -5   9  15      140.14      142.10    148.21 o 
  -4   9  15     1488.23     1435.47    165.45 o 
  -3   9  15       91.88       89.19    155.04 o 
  -2   9  15        1.13       81.51    133.91 o 
  -1   9  15     1687.02     1561.29    161.25 o 
   0   9  15      290.02      387.62    176.48 o 
   1   9  15       24.02       73.90    162.60 o 
   2   9  15      144.27      104.19    151.32 o 
   3   9  15      264.20      215.92    153.59 o 
   4   9  15        4.83      -96.69    203.08 o 
   5   9  15      154.69      209.70    210.01 o 
  -5  10  15        1.47       92.24    140.00 o 
  -4  10  15        2.98      -91.33    132.84 o 
  -3  10  15      424.37      298.38    137.97 o 
  -2  10  15      185.68      156.23    136.67 o 
  -1  10  15      402.40      480.75    162.31 o 
   0  10  15      581.94      539.31    141.45 o 
   1  10  15      537.29      520.94    184.90 o 
   2  10  15       50.05      101.24    177.92 o 
   3  10  15        3.03       30.70    171.35 o 
   4  10  15      327.44      362.39    194.83 o 
  -3  11  15       39.41      -95.48    167.58 o 
  -2  11  15      164.66      255.60    153.80 o 
  -1  11  15      146.39      231.52    151.23 o 
   0  11  15       10.34       63.21    159.34 o 
   1  11  15       47.24       96.14    182.04 o 
   2  11  15        0.05       17.58    179.58 o 
   3  11  15      160.53       68.32    178.79 o 
  -8   0  16        5.74       66.12    168.74 o 
  -6   0  16     2564.28     2547.01    191.27 o 
  -4   0  16     1315.89     1153.76    162.43 o 
  -2   0  16     7434.42     8439.77    262.33 o 
   0   0  16     1277.29     1335.01    147.17 o 
   2   0  16     4098.55     3823.39    199.31 o 
   4   0  16     7290.23     7063.20    357.45 o 
   6   0  16     1321.50     1223.89    229.74 o 
   8   0  16       48.25      125.59    291.33 o 
  -8   1  16      515.84      548.74    129.35 o 
  -7   1  16      207.89      369.37    117.42 o 
  -6   1  16      556.04      613.80    115.66 o 
  -5   1  16     1448.85     1688.97    144.82 o 
  -4   1  16       29.41       52.67     98.54 o 
  -3   1  16     3071.73     3104.70    136.59 o 
  -2   1  16      221.53      314.41     94.65 o 
  -1   1  16      424.19      464.89     96.45 o 
   0   1  16        0.27      -34.44     98.88 o 
   1   1  16       17.29      195.55    104.96 o 
   2   1  16     4212.73     4225.96    187.93 o 
   3   1  16      683.86      416.38    120.28 o 
   4   1  16        3.66      -40.89    132.02 o 
   5   1  16      198.79      154.31    124.87 o 
   6   1  16     1164.35     1014.28    195.50 o 
   7   1  16        0.11      -44.93    157.15 o 
   8   1  16     2468.76     2330.56    249.97 o 
  -8   2  16       90.19      168.98    118.32 o 
  -7   2  16        2.04       -7.74    101.89 o 
  -6   2  16      371.97      331.15    135.79 o 
  -5   2  16       40.95      128.14    121.27 o 
  -4   2  16     1364.54     1533.44    184.91 o 
  -3   2  16      115.98       56.26    106.28 o 
  -2   2  16     2855.28     3119.71    153.81 o 
  -1   2  16     3010.43     3007.26    129.85 o 
   0   2  16      135.30      141.32     92.75 o 
   1   2  16      122.57      250.26    101.87 o 
   2   2  16     2236.17     2138.91    144.32 o 
   3   2  16      234.84      192.51    128.83 o 
   4   2  16     3014.65     2996.37    168.19 o 
   5   2  16      201.26       75.94    166.04 o 
   6   2  16      152.51       18.55    141.88 o 
   7   2  16       34.27      -76.21    185.62 o 
  -8   3  16      662.51      687.35    140.88 o 
  -7   3  16      280.16      486.79    149.27 o 
  -6   3  16       30.23      161.01    141.67 o 
  -5   3  16     3283.75     3551.55    179.97 o 
  -4   3  16     1015.71     1115.52    162.33 o 
  -3   3  16     5736.33     5445.54    227.24 o 
  -2   3  16     1181.82     1091.92    125.78 o 
  -1   3  16     1482.18     1593.31    143.89 o 
   0   3  16        0.93      -24.90    107.69 o 
   1   3  16       59.67      -51.10    164.71 o 
   2   3  16     1419.96     1456.59    204.99 o 
   3   3  16     1986.62     1803.51    182.00 o 
   4   3  16        1.13     -107.17    143.74 o 
   5   3  16      799.57      657.57    153.45 o 
   6   3  16     1497.43     1390.24    257.22 o 
   7   3  16       72.85       39.85    217.06 o 
  -8   4  16      533.81      439.42    175.40 o 
  -7   4  16        2.20       87.78    131.36 o 
  -6   4  16       55.18      -68.14    116.63 o 
  -5   4  16       59.25      169.80    134.18 o 
  -4   4  16      832.98      807.29    122.05 o 
  -3   4  16        2.09        9.81    141.25 o 
  -2   4  16     1315.52     1170.37    168.33 o 
  -1   4  16      351.41      267.21    105.82 o 
   0   4  16      172.76      355.89    127.75 o 
   1   4  16      140.22       56.28    127.11 o 
   2   4  16     2202.24     2311.56    196.88 o 
   3   4  16     2002.39     1922.45    193.12 o 
   4   4  16      345.07      287.79    158.85 o 
   5   4  16        0.99       28.77    186.84 o 
   6   4  16      204.38      189.29    147.38 o 
   7   4  16        2.54      -67.19    159.89 o 
  -7   5  16      473.85      493.58    131.46 o 
  -6   5  16       50.60      115.57    130.62 o 
  -5   5  16      242.71      272.61    127.05 o 
  -4   5  16      300.56      377.53    124.39 o 
  -3   5  16      563.38      608.51    160.30 o 
  -2   5  16       13.38      -80.19    125.06 o 
  -1   5  16      216.05      151.52    134.05 o 
   0   5  16      502.65      539.87    133.08 o 
   1   5  16      132.15       66.58    133.23 o 
   2   5  16      151.54      229.77    158.83 o 
   3   5  16      747.53      848.45    199.15 o 
   4   5  16      190.45       -0.44    185.77 o 
   5   5  16      544.29      691.79    204.00 o 
   6   5  16     1109.82      844.60    213.39 o 
   7   5  16       19.50      -64.33    202.20 o 
  -7   6  16       45.98      -23.90    138.27 o 
  -6   6  16      177.42      240.27    152.77 o 
  -5   6  16       15.94        9.14    128.19 o 
  -4   6  16      336.06      492.93    148.40 o 
  -3   6  16       39.54      124.05    245.90 o 
  -2   6  16     1054.87      852.74    200.40 o 
  -1   6  16        8.85       79.19    154.55 o 
   0   6  16        5.20      -85.69    183.47 o 
   1   6  16     1257.82     1372.15    192.23 o 
   2   6  16      690.36      719.22    174.18 o 
   3   6  16     3477.50     3541.45    221.26 o 
   4   6  16       22.92      -13.11    188.27 o 
   5   6  16       64.27      -29.72    145.67 o 
   6   6  16      414.79      494.61    211.95 o 
  -6   7  16      953.25     1069.86    149.78 o 
  -5   7  16      123.99      212.33    138.83 o 
  -4   7  16       67.82       52.71    147.47 o 
  -3   7  16      141.46      194.16    130.72 o 
  -2   7  16     1873.52     2006.44    209.53 o 
  -1   7  16     1677.53     1629.48    201.12 o 
   0   7  16     2707.94     2790.74    225.38 o 
   1   7  16      592.40      587.64    177.17 o 
   2   7  16       91.85     -119.33    161.97 o 
   3   7  16        2.10       -7.86    195.29 o 
   4   7  16       21.37       65.12    147.60 o 
   5   7  16      102.63      117.75    149.65 o 
   6   7  16      234.76       37.55    206.69 o 
  -6   8  16      190.76      334.96    173.72 o 
  -5   8  16        4.02       81.56    131.57 o 
  -4   8  16        1.51      -79.15    135.51 o 
  -3   8  16       32.63      -65.15    146.89 o 
  -2   8  16       93.73       36.80    169.15 o 
  -1   8  16      456.29      540.19    180.81 o 
   0   8  16       20.90       21.08    198.32 o 
   1   8  16       19.85      -67.42    165.08 o 
   2   8  16      219.60      282.61    207.88 o 
   3   8  16      590.21      496.54    217.60 o 
   4   8  16       54.96      183.86    156.61 o 
   5   8  16       23.83       22.34    151.86 o 
  -5   9  16       93.09       81.18    124.30 o 
  -4   9  16        3.10      147.10    148.06 o 
  -3   9  16      607.56      421.68    150.75 o 
  -2   9  16      542.89      385.46    137.77 o 
  -1   9  16      576.78      784.14    195.59 o 
   0   9  16     1943.90     1922.28    220.69 o 
   1   9  16       12.81       19.73    169.06 o 
   2   9  16      271.06      243.64    177.82 o 
   3   9  16        5.51       82.89    213.93 o 
   4   9  16       81.32      284.50    167.80 o 
  -4  10  16       32.55      261.06    145.66 o 
  -3  10  16       11.37      -71.25    164.05 o 
  -2  10  16      428.00      522.58    168.80 o 
  -1  10  16      196.09      257.76    167.86 o 
   0  10  16       79.43      -14.56    214.82 o 
   1  10  16     1460.09     1517.76    219.66 o 
   2  10  16      594.52      761.53    234.73 o 
   3  10  16      136.67      209.31    184.60 o 
  -1  11  16       83.16      189.29    234.27 o 
   0  11  16       89.82       32.91    225.82 o 
   1  11  16       48.98      239.10    233.97 o 
  -7   0  17      758.55      837.46    200.16 o 
  -5   0  17     1299.82     1343.75    249.37 o 
  -3   0  17      151.85       85.77    147.72 o 
  -1   0  17     6063.08     6631.61    249.30 o 
   1   0  17     1937.85     2228.25    193.51 o 
   3   0  17      363.17      183.55    224.31 o 
   5   0  17     1187.35     1213.03    287.71 o 
   7   0  17      468.41      134.95    275.63 o 
  -8   1  17      127.46      152.13    153.48 o 
  -7   1  17      273.26      408.77    252.08 o 
  -6   1  17       34.21      -76.68    224.61 o 
  -5   1  17       64.17      227.57    128.14 o 
  -4   1  17      773.27      786.05    109.59 o 
  -3   1  17     1185.21     1316.02    132.51 o 
  -2   1  17     1485.11     1591.59    122.99 o 
  -1   1  17      953.56     1114.03    117.95 o 
   0   1  17      253.80      260.53     92.75 o 
   1   1  17      469.45      464.71    112.96 o 
   2   1  17        5.61      120.43     94.64 o 
   3   1  17      289.54      322.75    122.41 o 
   4   1  17        1.11      -57.35    161.84 o 
   5   1  17      638.23      749.31    167.91 o 
   6   1  17        4.43       41.37    181.49 o 
   7   1  17     1215.84      993.43    190.86 o 
  -8   2  17       99.87       22.82    183.37 o 
  -7   2  17      840.57      849.20    183.24 o 
  -6   2  17      931.67      960.42    166.94 o 
  -5   2  17      422.04      504.61    176.63 o 
  -4   2  17     1426.06     1543.03    173.03 o 
  -3   2  17        0.82      -21.44    116.16 o 
  -2   2  17     1005.46      993.98    137.60 o 
  -1   2  17     2584.25     2535.57    145.19 o 
   0   2  17      110.31      237.35    115.21 o 
   1   2  17      279.22      119.16    130.64 o 
   2   2  17      207.43       54.97    142.55 o 
   3   2  17      377.03      365.76    134.84 o 
   4   2  17     1303.46     1028.87    199.17 o 
   5   2  17      323.52      258.12    274.43 o 
   6   2  17       63.75     -107.78    275.03 o 
   7   2  17       51.94      -58.27    285.29 o 
  -7   3  17      533.04      585.48    128.72 o 
  -6   3  17        1.60       16.58    177.22 o 
  -5   3  17       11.29      115.64    145.68 o 
  -4   3  17     1789.70     2196.52    211.43 o 
  -3   3  17      342.29      458.76    174.48 o 
  -2   3  17     2446.27     2311.33    142.14 o 
  -1   3  17      450.84      442.80    132.54 o 
   0   3  17        2.61      -35.64    111.58 o 
   1   3  17       10.62      -20.31    100.22 o 
   2   3  17       17.17      114.39    176.45 o 
   3   3  17      397.44      297.64    159.15 o 
   4   3  17       36.61      157.83    134.70 o 
   5   3  17       68.46       -2.65    189.45 o 
   6   3  17      246.06      172.88    172.75 o 
   7   3  17      651.29      762.90    320.92 o 
  -7   4  17      618.78      778.60    162.68 o 
  -6   4  17      844.28      961.35    206.84 o 
  -5   4  17       95.12      129.63    135.23 o 
  -4   4  17      556.04      653.32    189.45 o 
  -3   4  17      126.64      136.62    147.19 o 
  -2   4  17     1187.23     1042.53    193.53 o 
  -1   4  17      338.92      130.62    113.80 o 
   0   4  17      314.23      318.09    113.29 o 
   1   4  17      111.27       37.56    179.21 o 
   2   4  17        3.37       14.38    152.39 o 
   3   4  17     1128.63     1267.38    168.88 o 
   4   4  17     2768.97     2760.38    238.02 o 
   5   4  17       82.38        8.29    139.57 o 
   6   4  17        0.49      -33.08    200.02 o 
  -7   5  17       54.37      134.46    192.93 o 
  -6   5  17     1464.10     1825.54    179.58 o 
  -5   5  17       21.74      100.37    189.34 o 
  -4   5  17       23.32       77.22    154.31 o 
  -3   5  17     1311.46     1300.99    184.93 o 
  -2   5  17      443.35      466.73    164.05 o 
  -1   5  17      187.46      235.76    158.66 o 
   0   5  17     2494.34     2746.76    163.09 o 
   1   5  17       68.12       48.19    159.36 o 
   2   5  17      394.05      290.58    194.81 o 
   3   5  17      901.02      851.05    209.35 o 
   4   5  17       85.14       68.42    191.83 o 
   5   5  17       41.70      -36.54    197.37 o 
   6   5  17      236.03      101.74    151.88 o 
  -6   6  17       58.93       86.76    127.28 o 
  -5   6  17      238.84      268.95    150.25 o 
  -4   6  17        0.27       11.52    159.95 o 
  -3   6  17      598.20      512.25    279.71 o 
  -2   6  17      546.82      465.95    172.83 o 
  -1   6  17      104.78       55.69    161.78 o 
   0   6  17       14.83       86.82    164.64 o 
   1   6  17      492.98      496.06    175.64 o 
   2   6  17       36.81       93.60    166.84 o 
   3   6  17      363.47      378.84    157.28 o 
   4   6  17     3151.31     3229.51    263.89 o 
   5   6  17       23.07     -199.96    196.29 o 
  -6   7  17     1592.22     1646.54    190.88 o 
  -5   7  17      674.53      647.61    167.70 o 
  -4   7  17       18.24       -6.01    166.70 o 
  -3   7  17       90.54      184.44    201.68 o 
  -2   7  17      241.49      100.70    168.65 o 
  -1   7  17      324.67      360.82    176.71 o 
   0   7  17     2430.04     2492.14    225.88 o 
   1   7  17      329.02      300.62    236.08 o 
   2   7  17       86.15       -3.76    201.95 o 
   3   7  17      100.41       -0.13    204.16 o 
   4   7  17        4.82       21.21    151.29 o 
   5   7  17      188.47      239.57    159.87 o 
  -5   8  17      298.55      338.68    172.03 o 
  -4   8  17      157.36      160.91    157.32 o 
  -3   8  17      167.13       86.82    155.17 o 
  -2   8  17       35.33       31.09    152.38 o 
  -1   8  17      584.11      449.87    184.41 o 
   0   8  17      708.98      739.23    220.80 o 
   1   8  17      636.76      533.37    165.80 o 
   2   8  17      451.56      330.59    185.76 o 
   3   8  17       38.93      -46.14    155.05 o 
   4   8  17     1137.94     1044.65    211.36 o 
  -4   9  17      235.64      394.02    167.47 o 
  -3   9  17        0.27       69.48    217.64 o 
  -2   9  17     1059.16     1078.80    208.24 o 
  -1   9  17       63.77      217.53    184.79 o 
   0   9  17      522.42      710.58    249.07 o 
   1   9  17      621.89      720.05    227.27 o 
   2   9  17      184.77      142.39    217.47 o 
   3   9  17       71.11       94.02    192.05 o 
  -2  10  17        2.52       46.06    165.53 o 
  -1  10  17      369.29      443.55    231.81 o 
   0  10  17      683.07      849.73    243.13 o 
   1  10  17      605.09      723.55    208.63 o 
  -6   0  18      515.07      555.79    239.10 o 
  -4   0  18     1369.12     1587.04    182.80 o 
  -2   0  18      574.88      467.92    139.36 o 
   0   0  18      382.44      639.24    168.01 o 
   2   0  18       59.08       98.40    171.78 o 
   4   0  18       40.29     -183.55    232.76 o 
   6   0  18      722.05      422.96    286.20 o 
  -7   1  18        6.44       -3.62    177.21 o 
  -6   1  18      607.24      793.99    261.14 o 
  -5   1  18       24.26      -70.80    160.96 o 
  -4   1  18      254.14      321.85    165.86 o 
  -3   1  18        5.84       12.02    102.67 o 
  -2   1  18     1713.13     2005.84    149.71 o 
  -1   1  18      171.83      187.98    102.13 o 
   0   1  18     8000.10     7867.03    187.78 o 
   1   1  18       55.58      164.05    114.10 o 
   2   1  18      316.79      314.48    109.27 o 
   3   1  18       32.88      -36.69    135.97 o 
   4   1  18      107.94      -31.62    142.87 o 
   5   1  18       30.26      -41.68    151.96 o 
   6   1  18      653.09      492.68    180.50 o 
  -7   2  18      220.62      265.37    197.74 o 
  -6   2  18      845.49      857.77    170.16 o 
  -5   2  18      753.18      806.19    214.20 o 
  -4   2  18      875.51     1162.00    269.29 o 
  -3   2  18      712.97      957.76    184.12 o 
  -2   2  18        0.61       62.85    116.86 o 
  -1   2  18      385.55      285.48    134.51 o 
   0   2  18      618.95      638.57    129.13 o 
   1   2  18      421.18      545.52    142.52 o 
   2   2  18       77.38       81.29    113.03 o 
   3   2  18      764.08      833.49    250.73 o 
   4   2  18        4.25      -39.71    182.02 o 
   5   2  18      160.61       46.07    162.94 o 
   6   2  18      213.21      295.56    305.52 o 
  -7   3  18       14.23      141.03    181.82 o 
  -6   3  18        4.17      126.18    156.24 o 
  -5   3  18      888.09     1131.45    178.22 o 
  -4   3  18      157.55      517.00    353.52 o 
  -3   3  18       24.43       51.94    169.82 o 
  -2   3  18      355.70      431.07    179.72 o 
  -1   3  18      642.66      615.79    128.68 o 
   0   3  18      143.62      183.38    135.46 o 
   1   3  18      617.68      376.89    142.05 o 
   2   3  18      493.25      440.01    162.98 o 
   3   3  18      314.92      307.24    164.86 o 
   4   3  18      170.42      141.96    190.93 o 
   5   3  18       14.21      -89.38    164.84 o 
   6   3  18      143.08      122.08    173.82 o 
  -6   4  18     1011.62     1052.50    189.74 o 
  -5   4  18      210.24      190.26    161.02 o 
  -4   4  18       37.51      105.82    152.41 o 
  -3   4  18      147.58      200.27    153.77 o 
  -2   4  18      236.63      138.48    181.29 o 
  -1   4  18       77.79       32.52    134.26 o 
   0   4  18      414.44      395.00    141.87 o 
   1   4  18      396.65      499.37    128.80 o 
   2   4  18      219.47      262.40    166.95 o 
   3   4  18      672.83      807.05    183.65 o 
   4   4  18       14.90      -62.65    192.57 o 
   5   4  18      565.59      595.00    211.97 o 
   6   4  18       12.07      134.42    179.67 o 
  -6   5  18       46.49       99.22    169.17 o 
  -5   5  18     2632.67     2920.72    251.48 o 
  -4   5  18      555.02      674.50    172.53 o 
  -3   5  18      356.76      243.58    144.69 o 
  -2   5  18     2597.90     2783.36    221.59 o 
  -1   5  18      232.74      108.56    159.90 o 
   0   5  18      495.64      580.65    177.86 o 
   1   5  18     2913.96     2978.72    231.46 o 
   2   5  18      505.44      493.90    208.27 o 
   3   5  18      809.29      885.27    220.00 o 
   4   5  18      462.43      370.63    160.87 o 
   5   5  18       17.41       64.04    152.51 o 
  -5   6  18       89.79      103.74    171.64 o 
  -4   6  18       68.81       12.25    165.12 o 
  -3   6  18       78.63        4.80    163.73 o 
  -2   6  18       92.80      232.60    199.26 o 
  -1   6  18      301.43      555.05    210.81 o 
   0   6  18       47.54       -5.67    297.22 o 
   1   6  18      374.10      186.15    153.59 o 
   2   6  18      127.23      173.44    207.51 o 
   3   6  18      474.86      412.56    181.34 o 
   4   6  18      330.58      426.38    217.38 o 
   5   6  18     1087.03     1219.00    238.78 o 
  -5   7  18     1221.79     1316.16    214.72 o 
  -4   7  18        2.59      -18.42    170.67 o 
  -3   7  18      207.63      228.81    178.44 o 
  -2   7  18      491.83      410.64    163.34 o 
  -1   7  18      291.64      248.79    157.72 o 
   0   7  18      100.88        4.65    208.36 o 
   1   7  18     1072.02     1207.52    186.90 o 
   2   7  18        8.06       17.04    155.18 o 
   3   7  18      125.43      202.88    179.11 o 
   4   7  18      107.90        8.99    159.85 o 
  -4   8  18      214.59      272.92    236.99 o 
  -3   8  18       66.15       36.59    216.88 o 
  -2   8  18       16.99       93.27    213.67 o 
  -1   8  18      522.91      415.21    169.69 o 
   0   8  18       36.53       77.39    215.40 o 
   1   8  18      341.12      340.60    186.07 o 
   2   8  18       86.62       40.70    216.52 o 
   3   8  18      532.43      481.54    272.76 o 
  -2   9  18       15.42       82.22    225.29 o 
  -1   9  18     1273.87     1480.08    225.87 o 
   0   9  18       57.92      150.84    224.46 o 
   1   9  18        1.07       -7.06    219.73 o 
  -3   0  19     4492.71     5345.10    349.60 o 
  -1   0  19     1159.60     1181.56    164.29 o 
   1   0  19      634.78      776.00    182.69 o 
   3   0  19      758.46      607.79    147.04 o 
   5   0  19       67.48     -174.19    255.71 o 
  -6   1  19        0.36      133.14    249.07 o 
  -5   1  19      701.07      817.24    260.54 o 
  -4   1  19        0.42      138.69    168.21 o 
  -3   1  19        0.03      199.15    133.55 o 
  -2   1  19       68.90      127.57    136.62 o 
  -1   1  19        7.46       54.18    147.41 o 
   0   1  19      178.72      452.89    143.22 o 
   1   1  19     4235.26     4555.28    204.00 o 
   2   1  19      421.40      497.67    159.50 o 
   3   1  19      176.33      167.13    150.15 o 
   4   1  19       75.90      122.85    189.02 o 
   5   1  19      970.17      767.94    213.57 o 
  -6   2  19       66.29      -68.83    251.48 o 
  -5   2  19      244.49      214.71    181.66 o 
  -4   2  19       24.16       63.60    146.96 o 
  -3   2  19     2299.60     2355.32    200.91 o 
  -2   2  19      100.69       81.19    135.76 o 
  -1   2  19      136.84      147.51    140.13 o 
   0   2  19        6.89       39.65    124.82 o 
   1   2  19        0.68      -11.32    124.41 o 
   2   2  19      432.89      284.25    132.66 o 
   3   2  19      533.16      436.66    199.15 o 
   4   2  19      760.40      866.67    182.19 o 
   5   2  19       47.87      -52.53    198.32 o 
  -6   3  19       13.48      137.58    192.33 o 
  -5   3  19      192.94      253.94    187.95 o 
  -4   3  19      536.50      628.99    191.80 o 
  -3   3  19      383.21      362.05    159.73 o 
  -2   3  19      131.78      297.02    158.04 o 
  -1   3  19      539.18      539.01    124.30 o 
   0   3  19      985.45     1062.30    158.34 o 
   1   3  19     1109.61     1128.51    209.82 o 
   2   3  19      293.80      255.62    151.85 o 
   3   3  19      677.06      904.39    217.88 o 
   4   3  19        8.16      -85.13    163.27 o 
   5   3  19      585.66      425.44    211.22 o 
  -5   4  19      869.04     1139.43    214.41 o 
  -4   4  19      270.52      216.26    144.68 o 
  -3   4  19       34.25      -69.90    153.80 o 
  -2   4  19        8.63       86.95    153.70 o 
  -1   4  19      455.03      385.10    169.43 o 
   0   4  19       60.79       59.91    144.27 o 
   1   4  19      348.31      406.93    138.76 o 
   2   4  19     1032.67     1022.78    219.49 o 
   3   4  19      165.74      202.84    208.46 o 
   4   4  19      714.15      677.16    189.46 o 
   5   4  19      305.06      131.06    211.04 o 
  -5   5  19       51.52       55.81    202.68 o 
  -4   5  19     1390.05     1655.00    232.58 o 
  -3   5  19      165.27      171.24    165.02 o 
  -2   5  19       33.47      112.15    194.57 o 
  -1   5  19     1317.68     1323.14    181.67 o 
   0   5  19      140.00      117.30    172.09 o 
   1   5  19      142.03      276.38    155.28 o 
   2   5  19       65.26      153.26    208.15 o 
   3   5  19      106.50      129.59    213.07 o 
   4   5  19       83.36       27.88    182.10 o 
  -4   6  19     1019.61     1125.36    272.46 o 
  -3   6  19       34.81       30.58    170.81 o 
  -2   6  19      205.69      263.26    206.48 o 
  -1   6  19      406.40      661.35    218.43 o 
   0   6  19       27.71       30.24    154.41 o 
   1   6  19      202.28      193.23    214.54 o 
   2   6  19      577.19      273.30    329.07 o 
   3   6  19        0.96      -70.74    174.68 o 
  -3   7  19       70.94      170.46    216.15 o 
  -2   7  19      119.76      183.93    177.48 o 
  -1   7  19       95.51      113.50    180.83 o 
   0   7  19       15.41       75.08    178.38 o 
   1   7  19      134.12       86.24    266.58 o 
   2   7  19       22.62       84.84    222.84 o 
  -1   8  19      189.37      168.52    168.31 o 
   0   8  19      736.84      750.17    238.11 o 
   1   8  19       24.29       70.79    225.75 o 
  -2   0  20     1890.45     2324.31    310.65 o 
   0   0  20      134.21     -237.59    243.93 o 
   2   0  20       11.20      154.29    153.34 o 
   4   0  20        1.19       37.90    194.92 o 
  -5   1  20       24.83       88.15    247.25 o 
  -4   1  20       12.92      252.01    177.36 o 
  -3   1  20       15.63        1.57    170.14 o 
  -2   1  20     1188.00     1354.12    162.73 o 
  -1   1  20      188.69      206.21    144.24 o 
   0   1  20      769.85      837.59    156.26 o 
   1   1  20      169.71      262.70    132.71 o 
   2   1  20      925.81      953.61    164.40 o 
   3   1  20      270.20      317.05    159.94 o 
   4   1  20      180.16      115.05    133.56 o 
  -5   2  20      176.65      329.71    191.71 o 
  -4   2  20      301.81      413.31    186.23 o 
  -3   2  20        1.71      254.28    183.26 o 
  -2   2  20      712.92      819.32    195.59 o 
  -1   2  20      670.95      702.27    155.39 o 
   0   2  20        2.68      -75.16    127.89 o 
   1   2  20      157.09      359.92    137.64 o 
   2   2  20       67.78       28.57    120.15 o 
   3   2  20       11.94       55.43    116.64 o 
   4   2  20        0.90      -54.42    167.51 o 
  -5   3  20      191.58      439.99    257.82 o 
  -4   3  20      165.21       82.69    186.65 o 
  -3   3  20        1.98      109.24    157.06 o 
  -2   3  20      909.81     1215.28    211.40 o 
  -1   3  20      239.21      361.71    194.35 o 
   0   3  20      550.07      734.27    145.66 o 
   1   3  20      913.88     1175.80    155.12 o 
   2   3  20      684.62      651.79    149.99 o 
   3   3  20      995.71     1032.39    197.87 o 
   4   3  20      335.99      330.36    185.69 o 
  -4   4  20      746.45      953.34    187.49 o 
  -3   4  20     1029.50     1101.72    192.30 o 
  -2   4  20       24.06       15.37    190.15 o 
  -1   4  20      358.17      244.72    170.66 o 
   0   4  20      375.65      417.01    208.62 o 
   1   4  20      191.13      256.57    156.45 o 
   2   4  20      156.21      148.19    139.24 o 
   3   4  20      242.96      163.35    181.23 o 
  -3   5  20      130.87      305.82    158.46 o 
  -2   5  20        0.80       54.26    168.34 o 
  -1   5  20       38.52       33.49    202.85 o 
   0   5  20      187.84      254.08    182.61 o 
   1   5  20      149.26       98.15    176.94 o 
   2   5  20      320.22      242.73    187.03 o 
   3   5  20      254.95      384.92    191.74 o 
  -2   6  20       14.03       40.77    176.27 o 
  -1   6  20       17.85      -48.46    199.10 o 
   0   6  20      164.42       75.05    186.42 o 
   1   6  20       70.50       33.95    184.83 o 
   2   6  20        0.38      292.04    195.45 o 
  -3   0  21       76.89       46.49    241.82 o 
  -1   0  21      122.39      151.85    271.71 o 
   1   0  21        4.08     -128.91    193.52 o 
   3   0  21       30.07       26.57    203.78 o 
  -3   1  21        1.64      -29.88    174.33 o 
  -2   1  21        1.89     -157.21    141.03 o 
  -1   1  21      735.65      731.86    160.89 o 
   0   1  21        6.20        8.23    134.40 o 
   1   1  21        7.90      193.07    154.26 o 
   2   1  21       12.70     -117.32    136.53 o 
   3   1  21      472.86      534.99    170.90 o 
  -3   2  21      227.31      153.59    186.72 o 
  -2   2  21       90.68      334.61    164.87 o 
  -1   2  21       20.55     -168.97    128.07 o 
   0   2  21     1028.55     1174.55    172.84 o 
   1   2  21       45.86       62.34    138.30 o 
   2   2  21      756.02      671.39    170.60 o 
  -3   3  21      285.99      184.67    196.17 o 
  -2   3  21        2.13       90.06    163.18 o 
  -1   3  21      436.47      631.87    209.56 o 
   0   3  21       12.77       60.15    155.81 o 
   1   3  21       23.46       52.44    130.64 o 
   2   3  21        0.90      189.47    149.78 o 
  -2   4  21      190.87      230.65    172.45 o 
  -1   4  21       22.52       -6.01    171.11 o 
   0   4  21      935.10     1056.90    203.85 o 
   1   4  21       79.20      196.54    141.11 o 
   0   0  22        3.16      -77.29    273.52 o 
                                                 
